# Supplementary material for: Myopathy due to a creatine deficiency disorder in a family of mixed breed dogs with a glycine amidinotransferase gene mutation
Source: J Vet Intern Med. 2026 Jan 21;40(1):aalaf055. doi: 10.1093/jvimsj/aalaf055 (PMC12881948; doi:10.1093/jvimsj/aalaf055)
Supplement: aalaf055_Supplementary_Table_1_Table_containing_all_predicted_protein_changing_variants [file aalaf055_supplementary_table_1_table_containing_all_predicted_protein_changing_variants.xlsx]

## Sheet: Sheet1
chrom	pos	ref	alt	ac	Allele	Consequence	IMPACT	Gene	Feature_type	Feature	BIOTYPE	EXON	INTRON	HGVSc	HGVSp	cDNA_position	CDS_position	Protein_position	Amino_acids	Codons	STRAND	VARIANT_CLASS	ENSP	SOURCE
chr1	11235845	C	G	1	G	missense_variant	MODERATE	CDH19	Transcript	XM_038525831	protein_coding	12/12	.	XM_038525831.1:c.2257C>G	XP_038381759.1:p.Pro753Ala	2548	2257	753	P/A	Cct/Gct	1	SNV	XP_038381759	UU_Cfam_GSD_1.0_ROSY.refSeq.ensformat.gtf.gz
chr1	11235845	C	G	1	G	missense_variant	MODERATE	CDH19	Transcript	XM_038525832	protein_coding	12/12	.	XM_038525832.1:c.2248C>G	XP_038381760.1:p.Pro750Ala	2540	2248	750	P/A	Cct/Gct	1	SNV	XP_038381760	UU_Cfam_GSD_1.0_ROSY.refSeq.ensformat.gtf.gz
chr1	11235846	C	T	1	T	missense_variant	MODERATE	CDH19	Transcript	XM_038525831	protein_coding	12/12	.	XM_038525831.1:c.2258C>T	XP_038381759.1:p.Pro753Leu	2549	2258	753	P/L	cCt/cTt	1	SNV	XP_038381759	UU_Cfam_GSD_1.0_ROSY.refSeq.ensformat.gtf.gz
chr1	11235846	C	T	1	T	missense_variant	MODERATE	CDH19	Transcript	XM_038525832	protein_coding	12/12	.	XM_038525832.1:c.2249C>T	XP_038381760.1:p.Pro750Leu	2541	2249	750	P/L	cCt/cTt	1	SNV	XP_038381760	UU_Cfam_GSD_1.0_ROSY.refSeq.ensformat.gtf.gz
chr1	26061385	GC	G	1	-	frameshift_variant	HIGH	RPS12	Transcript	XM_038526046	protein_coding	4/6	.	XM_038526046.1:c.142del	XP_038381974.1:p.His48IlefsTer29	290	140	47	A/X	gCc/gc	1	deletion	XP_038381974	UU_Cfam_GSD_1.0_ROSY.refSeq.ensformat.gtf.gz
chr1	37326854	G	C	1	C	missense_variant	MODERATE	SHPRH	Transcript	XM_038526268	protein_coding	28/30	.	XM_038526268.1:c.4840C>G	XP_038382196.1:p.Leu1614Val	5079	4840	1614	L/V	Ctt/Gtt	-1	SNV	XP_038382196	UU_Cfam_GSD_1.0_ROSY.refSeq.ensformat.gtf.gz
chr1	37326854	G	C	1	C	missense_variant	MODERATE	SHPRH	Transcript	XM_038526269	protein_coding	28/30	.	XM_038526269.1:c.4840C>G	XP_038382197.1:p.Leu1614Val	5050	4840	1614	L/V	Ctt/Gtt	-1	SNV	XP_038382197	UU_Cfam_GSD_1.0_ROSY.refSeq.ensformat.gtf.gz
chr1	37326854	G	C	1	C	missense_variant	MODERATE	SHPRH	Transcript	XM_038526270	protein_coding	28/30	.	XM_038526270.1:c.4840C>G	XP_038382198.1:p.Leu1614Val	5024	4840	1614	L/V	Ctt/Gtt	-1	SNV	XP_038382198	UU_Cfam_GSD_1.0_ROSY.refSeq.ensformat.gtf.gz
chr1	39632322	C	T	1	T	missense_variant	MODERATE	SASH1	Transcript	XM_038526298	protein_coding	3/20	.	XM_038526298.1:c.308C>T	XP_038382226.1:p.Thr103Met	308	308	103	T/M	aCg/aTg	1	SNV	XP_038382226	UU_Cfam_GSD_1.0_ROSY.refSeq.ensformat.gtf.gz
chr1	39632322	C	T	1	T	missense_variant	MODERATE	SASH1	Transcript	XM_038526299	protein_coding	3/21	.	XM_038526299.1:c.200C>T	XP_038382227.1:p.Thr67Met	270	200	67	T/M	aCg/aTg	1	SNV	XP_038382227	UU_Cfam_GSD_1.0_ROSY.refSeq.ensformat.gtf.gz
chr1	39632322	C	T	1	T	missense_variant	MODERATE	SASH1	Transcript	XM_038526300	protein_coding	3/21	.	XM_038526300.1:c.173C>T	XP_038382228.1:p.Thr58Met	247	173	58	T/M	aCg/aTg	1	SNV	XP_038382228	UU_Cfam_GSD_1.0_ROSY.refSeq.ensformat.gtf.gz
chr1	39632322	C	T	1	T	missense_variant	MODERATE	SASH1	Transcript	XM_038526301	protein_coding	3/21	.	XM_038526301.1:c.164C>T	XP_038382229.1:p.Thr55Met	317	164	55	T/M	aCg/aTg	1	SNV	XP_038382229	UU_Cfam_GSD_1.0_ROSY.refSeq.ensformat.gtf.gz
chr1	63484998	C	T	1	T	missense_variant	MODERATE	NKAIN2	Transcript	XM_038526700	protein_coding	1/8	.	XM_038526700.1:c.26C>T	XP_038382628.1:p.Thr9Met	173	26	9	T/M	aCg/aTg	1	SNV	XP_038382628	UU_Cfam_GSD_1.0_ROSY.refSeq.ensformat.gtf.gz
chr1	63484998	C	T	1	T	missense_variant	MODERATE	NKAIN2	Transcript	XM_038526701	protein_coding	1/7	.	XM_038526701.1:c.26C>T	XP_038382629.1:p.Thr9Met	173	26	9	T/M	aCg/aTg	1	SNV	XP_038382629	UU_Cfam_GSD_1.0_ROSY.refSeq.ensformat.gtf.gz
chr1	63484998	C	T	1	T	missense_variant	MODERATE	NKAIN2	Transcript	XM_038526702	protein_coding	1/5	.	XM_038526702.1:c.26C>T	XP_038382630.1:p.Thr9Met	173	26	9	T/M	aCg/aTg	1	SNV	XP_038382630	UU_Cfam_GSD_1.0_ROSY.refSeq.ensformat.gtf.gz
chr1	63485000	C	T	1	T	missense_variant	MODERATE	NKAIN2	Transcript	XM_038526700	protein_coding	1/8	.	XM_038526700.1:c.28C>T	XP_038382628.1:p.Leu10Phe	175	28	10	L/F	Ctc/Ttc	1	SNV	XP_038382628	UU_Cfam_GSD_1.0_ROSY.refSeq.ensformat.gtf.gz
chr1	63485000	C	T	1	T	missense_variant	MODERATE	NKAIN2	Transcript	XM_038526701	protein_coding	1/7	.	XM_038526701.1:c.28C>T	XP_038382629.1:p.Leu10Phe	175	28	10	L/F	Ctc/Ttc	1	SNV	XP_038382629	UU_Cfam_GSD_1.0_ROSY.refSeq.ensformat.gtf.gz
chr1	63485000	C	T	1	T	missense_variant	MODERATE	NKAIN2	Transcript	XM_038526702	protein_coding	1/5	.	XM_038526702.1:c.28C>T	XP_038382630.1:p.Leu10Phe	175	28	10	L/F	Ctc/Ttc	1	SNV	XP_038382630	UU_Cfam_GSD_1.0_ROSY.refSeq.ensformat.gtf.gz
chr1	107354287	C	T	1	T	splice_donor_variant	HIGH	TBC1D17	Transcript	XM_038528157	protein_coding	.	11/17	XM_038528157.1:c.1126+1G>A	.	.	.	.	.	.	-1	SNV	XP_038384085	UU_Cfam_GSD_1.0_ROSY.refSeq.ensformat.gtf.gz
chr2	18751523	TG	T	1	-	frameshift_variant	HIGH	CUBN	Transcript	NM_001003148	protein_coding	11/67	.	NM_001003148.1:c.1211del	NP_001003148.1:p.Gly404AlafsTer27	1283	1210	404	G/X	Ggc/gc	1	deletion	NP_001003148	UU_Cfam_GSD_1.0_ROSY.refSeq.ensformat.gtf.gz
chr2	18781859	A	ATACATATCTTGGGAGGTAAAAACATTTTGTTTTTATTTTTATTTTAAAAACATTTTGTTTTTATTTTTATTTTGTTTTTATTT	2	TACATATCTTGGGAGGTAAAAACATTTTGTTTTTATTTTTATTTTAAAAACATTTTGTTTTTATTTTTATTTTGTTTTTATTT	stop_gained&frameshift_variant	HIGH	CUBN	Transcript	NM_001003148	protein_coding	21/67	.	NM_001003148.1:c.2996+27_2996+28insTTTAAAAACATTTTGTTTTTATTTTTATTTTGTTTTTATTTTACATATCTTGGGAGGTAAAAACATTTTGTTTTTATTTTTAT	.	3054-3055	2981-2982	994	N/NTYLGR*KHFVFIFILKTFCFYFYFVFIX	aat/aaTACATATCTTGGGAGGTAAAAACATTTTGTTTTTATTTTTATTTTAAAAACATTTTGTTTTTATTTTTATTTTGTTTTTATTTt	1	insertion	NP_001003148	UU_Cfam_GSD_1.0_ROSY.refSeq.ensformat.gtf.gz
chr2	23367990	G	C	1	C	missense_variant	MODERATE	DHTKD1	Transcript	XM_038530129	protein_coding	11/17	.	XM_038530129.1:c.2036C>G	XP_038386057.1:p.Thr679Arg	2036	2036	679	T/R	aCg/aGg	-1	SNV	XP_038386057	UU_Cfam_GSD_1.0_ROSY.refSeq.ensformat.gtf.gz
chr2	35073215	G	C	1	C	missense_variant	MODERATE	PCDHA13	Transcript	XM_038530368	protein_coding	1/4	.	XM_038530368.1:c.745G>C	XP_038386296.1:p.Val249Leu	863	745	249	V/L	Gta/Cta	1	SNV	XP_038386296	UU_Cfam_GSD_1.0_ROSY.refSeq.ensformat.gtf.gz
chr2	35073215	G	C	1	C	missense_variant	MODERATE	PCDHA13	Transcript	XM_038530370	protein_coding	1/2	.	XM_038530370.1:c.745G>C	XP_038386298.1:p.Val249Leu	863	745	249	V/L	Gta/Cta	1	SNV	XP_038386298	UU_Cfam_GSD_1.0_ROSY.refSeq.ensformat.gtf.gz
chr2	66708327	C	T	1	T	missense_variant	MODERATE	PHKB	Transcript	XM_038531131	protein_coding	5/32	.	XM_038531131.1:c.298G>A	XP_038387059.1:p.Asp100Asn	636	298	100	D/N	Gac/Aac	-1	SNV	XP_038387059	UU_Cfam_GSD_1.0_ROSY.refSeq.ensformat.gtf.gz
chr2	66708327	C	T	1	T	missense_variant	MODERATE	PHKB	Transcript	XM_038531132	protein_coding	5/32	.	XM_038531132.1:c.298G>A	XP_038387060.1:p.Asp100Asn	488	298	100	D/N	Gac/Aac	-1	SNV	XP_038387060	UU_Cfam_GSD_1.0_ROSY.refSeq.ensformat.gtf.gz
chr2	66708327	C	T	1	T	missense_variant	MODERATE	PHKB	Transcript	XM_038531133	protein_coding	5/32	.	XM_038531133.1:c.298G>A	XP_038387061.1:p.Asp100Asn	488	298	100	D/N	Gac/Aac	-1	SNV	XP_038387061	UU_Cfam_GSD_1.0_ROSY.refSeq.ensformat.gtf.gz
chr3	27851771	A	G	1	G	missense_variant	MODERATE	BHMT	Transcript	XM_038532474	protein_coding	8/8	.	XM_038532474.1:c.1051T>C	XP_038388402.1:p.Tyr351His	1174	1051	351	Y/H	Tac/Cac	-1	SNV	XP_038388402	UU_Cfam_GSD_1.0_ROSY.refSeq.ensformat.gtf.gz
chr3	27851771	A	G	1	G	missense_variant	MODERATE	BHMT	Transcript	XM_038532475	protein_coding	8/8	.	XM_038532475.1:c.1021T>C	XP_038388403.1:p.Tyr341His	1113	1021	341	Y/H	Tac/Cac	-1	SNV	XP_038388403	UU_Cfam_GSD_1.0_ROSY.refSeq.ensformat.gtf.gz
chr3	32367619	C	G	1	G	missense_variant	MODERATE	HERC2	Transcript	XM_038532568	protein_coding	21/93	.	XM_038532568.1:c.3387C>G	XP_038388496.1:p.Asp1129Glu	3387	3387	1129	D/E	gaC/gaG	1	SNV	XP_038388496	UU_Cfam_GSD_1.0_ROSY.refSeq.ensformat.gtf.gz
chr3	54356395	TC	T	1	-	frameshift_variant	HIGH	ZSCAN2	Transcript	XM_038532899	protein_coding	2/3	.	XM_038532899.1:c.169del	XP_038388827.1:p.Gln57ArgfsTer31	422	166	56	P/X	Ccc/cc	1	deletion	XP_038388827	UU_Cfam_GSD_1.0_ROSY.refSeq.ensformat.gtf.gz
chr3	54356395	TC	T	1	-	frameshift_variant	HIGH	ZSCAN2	Transcript	XM_038532900	protein_coding	2/3	.	XM_038532900.1:c.169del	XP_038388828.1:p.Gln57ArgfsTer31	496	166	56	P/X	Ccc/cc	1	deletion	XP_038388828	UU_Cfam_GSD_1.0_ROSY.refSeq.ensformat.gtf.gz
chr3	54356395	TC	T	1	-	frameshift_variant	HIGH	ZSCAN2	Transcript	XM_038532901	protein_coding	2/3	.	XM_038532901.1:c.169del	XP_038388829.1:p.Gln57ArgfsTer31	365	166	56	P/X	Ccc/cc	1	deletion	XP_038388829	UU_Cfam_GSD_1.0_ROSY.refSeq.ensformat.gtf.gz
chr3	54356395	TC	T	1	-	frameshift_variant	HIGH	ZSCAN2	Transcript	XM_038532902	protein_coding	2/4	.	XM_038532902.1:c.169del	XP_038388830.1:p.Gln57ArgfsTer31	422	166	56	P/X	Ccc/cc	1	deletion	XP_038388830	UU_Cfam_GSD_1.0_ROSY.refSeq.ensformat.gtf.gz
chr3	61918586	AT	A	1	-	frameshift_variant	HIGH	ADD1	Transcript	XM_038533201	protein_coding	4/16	.	XM_038533201.1:c.429del	XP_038389129.1:p.Lys143AsnfsTer3	655	429	143	K/X	aaA/aa	-1	deletion	XP_038389129	UU_Cfam_GSD_1.0_ROSY.refSeq.ensformat.gtf.gz
chr3	61918586	AT	A	1	-	frameshift_variant	HIGH	ADD1	Transcript	XM_038533202	protein_coding	4/16	.	XM_038533202.1:c.429del	XP_038389130.1:p.Lys143AsnfsTer3	536	429	143	K/X	aaA/aa	-1	deletion	XP_038389130	UU_Cfam_GSD_1.0_ROSY.refSeq.ensformat.gtf.gz
chr3	61918586	AT	A	1	-	frameshift_variant	HIGH	ADD1	Transcript	XM_038533203	protein_coding	4/16	.	XM_038533203.1:c.429del	XP_038389131.1:p.Lys143AsnfsTer3	562	429	143	K/X	aaA/aa	-1	deletion	XP_038389131	UU_Cfam_GSD_1.0_ROSY.refSeq.ensformat.gtf.gz
chr3	61918586	AT	A	1	-	frameshift_variant	HIGH	ADD1	Transcript	XM_038533204	protein_coding	4/15	.	XM_038533204.1:c.429del	XP_038389132.1:p.Lys143AsnfsTer3	655	429	143	K/X	aaA/aa	-1	deletion	XP_038389132	UU_Cfam_GSD_1.0_ROSY.refSeq.ensformat.gtf.gz
chr3	61918586	AT	A	1	-	frameshift_variant	HIGH	ADD1	Transcript	XM_038533205	protein_coding	4/16	.	XM_038533205.1:c.429del	XP_038389133.1:p.Lys143AsnfsTer3	655	429	143	K/X	aaA/aa	-1	deletion	XP_038389133	UU_Cfam_GSD_1.0_ROSY.refSeq.ensformat.gtf.gz
chr3	61918586	AT	A	1	-	frameshift_variant	HIGH	ADD1	Transcript	XM_038533206	protein_coding	4/15	.	XM_038533206.1:c.429del	XP_038389134.1:p.Lys143AsnfsTer3	655	429	143	K/X	aaA/aa	-1	deletion	XP_038389134	UU_Cfam_GSD_1.0_ROSY.refSeq.ensformat.gtf.gz
chr3	61918586	AT	A	1	-	frameshift_variant	HIGH	ADD1	Transcript	XM_038533207	protein_coding	4/16	.	XM_038533207.1:c.429del	XP_038389135.1:p.Lys143AsnfsTer3	655	429	143	K/X	aaA/aa	-1	deletion	XP_038389135	UU_Cfam_GSD_1.0_ROSY.refSeq.ensformat.gtf.gz
chr3	61918586	AT	A	1	-	frameshift_variant	HIGH	ADD1	Transcript	XM_038533208	protein_coding	4/17	.	XM_038533208.1:c.429del	XP_038389136.1:p.Lys143AsnfsTer3	655	429	143	K/X	aaA/aa	-1	deletion	XP_038389136	UU_Cfam_GSD_1.0_ROSY.refSeq.ensformat.gtf.gz
chr3	61918586	AT	A	1	-	frameshift_variant	HIGH	ADD1	Transcript	XM_038533209	protein_coding	4/16	.	XM_038533209.1:c.429del	XP_038389137.1:p.Lys143AsnfsTer3	655	429	143	K/X	aaA/aa	-1	deletion	XP_038389137	UU_Cfam_GSD_1.0_ROSY.refSeq.ensformat.gtf.gz
chr3	61918586	AT	A	1	-	frameshift_variant	HIGH	ADD1	Transcript	XM_038533210	protein_coding	4/15	.	XM_038533210.1:c.429del	XP_038389138.1:p.Lys143AsnfsTer3	655	429	143	K/X	aaA/aa	-1	deletion	XP_038389138	UU_Cfam_GSD_1.0_ROSY.refSeq.ensformat.gtf.gz
chr3	61918586	AT	A	1	-	frameshift_variant	HIGH	ADD1	Transcript	XM_038533211	protein_coding	4/16	.	XM_038533211.1:c.429del	XP_038389139.1:p.Lys143AsnfsTer3	655	429	143	K/X	aaA/aa	-1	deletion	XP_038389139	UU_Cfam_GSD_1.0_ROSY.refSeq.ensformat.gtf.gz
chr3	61918586	AT	A	1	-	frameshift_variant	HIGH	ADD1	Transcript	XM_038533212	protein_coding	4/15	.	XM_038533212.1:c.429del	XP_038389140.1:p.Lys143AsnfsTer3	655	429	143	K/X	aaA/aa	-1	deletion	XP_038389140	UU_Cfam_GSD_1.0_ROSY.refSeq.ensformat.gtf.gz
chr3	71217138	GT	G	1	-	splice_donor_variant	HIGH	STK32B	Transcript	XM_038533402	protein_coding	.	4/11	XM_038533402.1:c.434+2del	.	.	.	.	.	.	1	deletion	XP_038389330	UU_Cfam_GSD_1.0_ROSY.refSeq.ensformat.gtf.gz
chr3	71217138	GT	G	1	-	splice_donor_variant	HIGH	STK32B	Transcript	XM_038533403	protein_coding	.	4/11	XM_038533403.1:c.434+2del	.	.	.	.	.	.	1	deletion	XP_038389331	UU_Cfam_GSD_1.0_ROSY.refSeq.ensformat.gtf.gz
chr4	6720832	C	T	1	T	missense_variant	MODERATE	MAP3K21	Transcript	XM_038533886	protein_coding	7/10	.	XM_038533886.1:c.1859G>A	XP_038389814.1:p.Ser620Asn	1884	1859	620	S/N	aGc/aAc	-1	SNV	XP_038389814	UU_Cfam_GSD_1.0_ROSY.refSeq.ensformat.gtf.gz
chr4	6720832	C	T	1	T	missense_variant	MODERATE	MAP3K21	Transcript	XM_038533887	protein_coding	7/10	.	XM_038533887.1:c.1859G>A	XP_038389815.1:p.Ser620Asn	1859	1859	620	S/N	aGc/aAc	-1	SNV	XP_038389815	UU_Cfam_GSD_1.0_ROSY.refSeq.ensformat.gtf.gz
chr4	12872915	C	T	1	T	missense_variant	MODERATE	ANK3	Transcript	XM_038533992	protein_coding	41/52	.	XM_038533992.1:c.11744G>A	XP_038389920.1:p.Ser3915Asn	11880	11744	3915	S/N	aGt/aAt	-1	SNV	XP_038389920	UU_Cfam_GSD_1.0_ROSY.refSeq.ensformat.gtf.gz
chr4	12872915	C	T	1	T	missense_variant	MODERATE	ANK3	Transcript	XM_038533993	protein_coding	39/50	.	XM_038533993.1:c.11738G>A	XP_038389921.1:p.Ser3913Asn	12384	11738	3913	S/N	aGt/aAt	-1	SNV	XP_038389921	UU_Cfam_GSD_1.0_ROSY.refSeq.ensformat.gtf.gz
chr4	12872915	C	T	1	T	missense_variant	MODERATE	ANK3	Transcript	XM_038533994	protein_coding	37/48	.	XM_038533994.1:c.11672G>A	XP_038389922.1:p.Ser3891Asn	11672	11672	3891	S/N	aGt/aAt	-1	SNV	XP_038389922	UU_Cfam_GSD_1.0_ROSY.refSeq.ensformat.gtf.gz
chr4	12872915	C	T	1	T	missense_variant	MODERATE	ANK3	Transcript	XM_038533995	protein_coding	37/48	.	XM_038533995.1:c.11621G>A	XP_038389923.1:p.Ser3874Asn	12267	11621	3874	S/N	aGt/aAt	-1	SNV	XP_038389923	UU_Cfam_GSD_1.0_ROSY.refSeq.ensformat.gtf.gz
chr4	12872915	C	T	1	T	missense_variant	MODERATE	ANK3	Transcript	XM_038533996	protein_coding	36/47	.	XM_038533996.1:c.11609G>A	XP_038389924.1:p.Ser3870Asn	12255	11609	3870	S/N	aGt/aAt	-1	SNV	XP_038389924	UU_Cfam_GSD_1.0_ROSY.refSeq.ensformat.gtf.gz
chr4	12872915	C	T	1	T	missense_variant	MODERATE	ANK3	Transcript	XM_038533997	protein_coding	40/48	.	XM_038533997.1:c.11762G>A	XP_038389925.1:p.Ser3921Asn	12408	11762	3921	S/N	aGt/aAt	-1	SNV	XP_038389925	UU_Cfam_GSD_1.0_ROSY.refSeq.ensformat.gtf.gz
chr4	12872915	C	T	1	T	missense_variant	MODERATE	ANK3	Transcript	XM_038533998	protein_coding	35/46	.	XM_038533998.1:c.11510G>A	XP_038389926.1:p.Ser3837Asn	12156	11510	3837	S/N	aGt/aAt	-1	SNV	XP_038389926	UU_Cfam_GSD_1.0_ROSY.refSeq.ensformat.gtf.gz
chr4	12872915	C	T	1	T	missense_variant	MODERATE	ANK3	Transcript	XM_038533999	protein_coding	40/47	.	XM_038533999.1:c.11762G>A	XP_038389927.1:p.Ser3921Asn	12406	11762	3921	S/N	aGt/aAt	-1	SNV	XP_038389927	UU_Cfam_GSD_1.0_ROSY.refSeq.ensformat.gtf.gz
chr4	12872915	C	T	1	T	missense_variant	MODERATE	ANK3	Transcript	XM_038534000	protein_coding	16/27	.	XM_038534000.1:c.9086G>A	XP_038389928.1:p.Ser3029Asn	9805	9086	3029	S/N	aGt/aAt	-1	SNV	XP_038389928	UU_Cfam_GSD_1.0_ROSY.refSeq.ensformat.gtf.gz
chr4	12872915	C	T	1	T	missense_variant	MODERATE	ANK3	Transcript	XM_038534001	protein_coding	17/28	.	XM_038534001.1:c.9086G>A	XP_038389929.1:p.Ser3029Asn	9422	9086	3029	S/N	aGt/aAt	-1	SNV	XP_038389929	UU_Cfam_GSD_1.0_ROSY.refSeq.ensformat.gtf.gz
chr4	12872915	C	T	1	T	missense_variant	MODERATE	ANK3	Transcript	XM_038534002	protein_coding	15/26	.	XM_038534002.1:c.9074G>A	XP_038389930.1:p.Ser3025Asn	9793	9074	3025	S/N	aGt/aAt	-1	SNV	XP_038389930	UU_Cfam_GSD_1.0_ROSY.refSeq.ensformat.gtf.gz
chr4	12872915	C	T	1	T	missense_variant	MODERATE	ANK3	Transcript	XM_038534003	protein_coding	15/26	.	XM_038534003.1:c.9059G>A	XP_038389931.1:p.Ser3020Asn	9779	9059	3020	S/N	aGt/aAt	-1	SNV	XP_038389931	UU_Cfam_GSD_1.0_ROSY.refSeq.ensformat.gtf.gz
chr4	22230227	GGCA	G	1	-	inframe_deletion	MODERATE	PRF1	Transcript	NM_001197182	protein_coding	1/2	.	NM_001197182.1:c.44_46del	NP_001184111.1:p.Leu15del	48-50	44-46	15-16	LP/P	cTGCcc/ccc	-1	deletion	NP_001184111	UU_Cfam_GSD_1.0_ROSY.refSeq.ensformat.gtf.gz
chr4	22440453	A	T	1	T	splice_acceptor_variant	HIGH	SGPL1	Transcript	XM_038534246	protein_coding	.	9/14	XM_038534246.1:c.811-2A>T	.	.	.	.	.	.	1	SNV	XP_038390174	UU_Cfam_GSD_1.0_ROSY.refSeq.ensformat.gtf.gz
chr4	22440453	A	T	1	T	splice_acceptor_variant	HIGH	SGPL1	Transcript	XM_038534247	protein_coding	.	9/14	XM_038534247.1:c.811-2A>T	.	.	.	.	.	.	1	SNV	XP_038390175	UU_Cfam_GSD_1.0_ROSY.refSeq.ensformat.gtf.gz
chr4	22440462	G	A	1	A	missense_variant	MODERATE	SGPL1	Transcript	XM_038534246	protein_coding	10/15	.	XM_038534246.1:c.818G>A	XP_038390174.1:p.Arg273Lys	1021	818	273	R/K	aGg/aAg	1	SNV	XP_038390174	UU_Cfam_GSD_1.0_ROSY.refSeq.ensformat.gtf.gz
chr4	22440462	G	A	1	A	missense_variant	MODERATE	SGPL1	Transcript	XM_038534247	protein_coding	10/15	.	XM_038534247.1:c.818G>A	XP_038390175.1:p.Arg273Lys	872	818	273	R/K	aGg/aAg	1	SNV	XP_038390175	UU_Cfam_GSD_1.0_ROSY.refSeq.ensformat.gtf.gz
chr4	22440529	A	G	1	G	missense_variant	MODERATE	SGPL1	Transcript	XM_038534246	protein_coding	10/15	.	XM_038534246.1:c.885A>G	XP_038390174.1:p.Ile295Met	1088	885	295	I/M	atA/atG	1	SNV	XP_038390174	UU_Cfam_GSD_1.0_ROSY.refSeq.ensformat.gtf.gz
chr4	22440529	A	G	1	G	missense_variant	MODERATE	SGPL1	Transcript	XM_038534247	protein_coding	10/15	.	XM_038534247.1:c.885A>G	XP_038390175.1:p.Ile295Met	939	885	295	I/M	atA/atG	1	SNV	XP_038390175	UU_Cfam_GSD_1.0_ROSY.refSeq.ensformat.gtf.gz
chr4	41061461	TC	T	1	-	frameshift_variant	HIGH	STK10	Transcript	XM_038534759	protein_coding	9/19	.	XM_038534759.1:c.1159del	XP_038390687.1:p.Leu387SerfsTer121	1254	1157	386	S/X	tCc/tc	1	deletion	XP_038390687	UU_Cfam_GSD_1.0_ROSY.refSeq.ensformat.gtf.gz
chr4	41061461	TC	T	1	-	frameshift_variant	HIGH	STK10	Transcript	XM_038534760	protein_coding	9/18	.	XM_038534760.1:c.1159del	XP_038390688.1:p.Leu387SerfsTer121	1255	1157	386	S/X	tCc/tc	1	deletion	XP_038390688	UU_Cfam_GSD_1.0_ROSY.refSeq.ensformat.gtf.gz
chr4	41061465	T	A	1	A	missense_variant	MODERATE	STK10	Transcript	XM_038534759	protein_coding	9/19	.	XM_038534759.1:c.1160T>A	XP_038390687.1:p.Leu387His	1257	1160	387	L/H	cTc/cAc	1	SNV	XP_038390687	UU_Cfam_GSD_1.0_ROSY.refSeq.ensformat.gtf.gz
chr4	41061465	T	A	1	A	missense_variant	MODERATE	STK10	Transcript	XM_038534760	protein_coding	9/18	.	XM_038534760.1:c.1160T>A	XP_038390688.1:p.Leu387His	1258	1160	387	L/H	cTc/cAc	1	SNV	XP_038390688	UU_Cfam_GSD_1.0_ROSY.refSeq.ensformat.gtf.gz
chr4	42537822	AC	A	1	-	frameshift_variant	HIGH	LCP2	Transcript	XM_038534783	protein_coding	16/21	.	XM_038534783.1:c.980del	XP_038390711.1:p.Pro327HisfsTer10	1258	979	327	P/X	Cca/ca	1	deletion	XP_038390711	UU_Cfam_GSD_1.0_ROSY.refSeq.ensformat.gtf.gz
chr4	72058677	C	T	1	T	splice_donor_variant	HIGH	WDR70	Transcript	XM_038535279	protein_coding	.	10/17	XM_038535279.1:c.1092+1G>A	.	.	.	.	.	.	-1	SNV	XP_038391207	UU_Cfam_GSD_1.0_ROSY.refSeq.ensformat.gtf.gz
chr4	72058677	C	T	1	T	splice_donor_variant	HIGH	WDR70	Transcript	XM_038535280	protein_coding	.	11/18	XM_038535280.1:c.720+1G>A	.	.	.	.	.	.	-1	SNV	XP_038391208	UU_Cfam_GSD_1.0_ROSY.refSeq.ensformat.gtf.gz
chr4	72588058	C	G	1	G	missense_variant	MODERATE	NIPBL	Transcript	XM_038535300	protein_coding	9/47	.	XM_038535300.1:c.1405G>C	XP_038391228.1:p.Val469Leu	1896	1405	469	V/L	Gtg/Ctg	-1	SNV	XP_038391228	UU_Cfam_GSD_1.0_ROSY.refSeq.ensformat.gtf.gz
chr4	72588058	C	G	1	G	missense_variant	MODERATE	NIPBL	Transcript	XM_038535301	protein_coding	9/47	.	XM_038535301.1:c.1405G>C	XP_038391229.1:p.Val469Leu	1896	1405	469	V/L	Gtg/Ctg	-1	SNV	XP_038391229	UU_Cfam_GSD_1.0_ROSY.refSeq.ensformat.gtf.gz
chr4	72588058	C	G	1	G	missense_variant	MODERATE	NIPBL	Transcript	XM_038535302	protein_coding	9/46	.	XM_038535302.1:c.1405G>C	XP_038391230.1:p.Val469Leu	1896	1405	469	V/L	Gtg/Ctg	-1	SNV	XP_038391230	UU_Cfam_GSD_1.0_ROSY.refSeq.ensformat.gtf.gz
chr4	73743723	C	T	1	T	missense_variant	MODERATE	SPEF2	Transcript	XM_038535334	protein_coding	6/34	.	XM_038535334.1:c.730G>A	XP_038391262.1:p.Ala244Thr	929	730	244	A/T	Gct/Act	-1	SNV	XP_038391262	UU_Cfam_GSD_1.0_ROSY.refSeq.ensformat.gtf.gz
chr4	73743723	C	T	1	T	missense_variant	MODERATE	SPEF2	Transcript	XM_038535335	protein_coding	7/35	.	XM_038535335.1:c.691G>A	XP_038391263.1:p.Ala231Thr	1010	691	231	A/T	Gct/Act	-1	SNV	XP_038391263	UU_Cfam_GSD_1.0_ROSY.refSeq.ensformat.gtf.gz
chr4	73743723	C	T	1	T	missense_variant	MODERATE	SPEF2	Transcript	XM_038535336	protein_coding	8/36	.	XM_038535336.1:c.382G>A	XP_038391264.1:p.Ala128Thr	1148	382	128	A/T	Gct/Act	-1	SNV	XP_038391264	UU_Cfam_GSD_1.0_ROSY.refSeq.ensformat.gtf.gz
chr4	73743723	C	T	1	T	missense_variant	MODERATE	SPEF2	Transcript	XM_038535337	protein_coding	7/35	.	XM_038535337.1:c.382G>A	XP_038391265.1:p.Ala128Thr	990	382	128	A/T	Gct/Act	-1	SNV	XP_038391265	UU_Cfam_GSD_1.0_ROSY.refSeq.ensformat.gtf.gz
chr4	73743723	C	T	1	T	missense_variant	MODERATE	SPEF2	Transcript	XM_038535339	protein_coding	8/36	.	XM_038535339.1:c.382G>A	XP_038391267.1:p.Ala128Thr	1210	382	128	A/T	Gct/Act	-1	SNV	XP_038391267	UU_Cfam_GSD_1.0_ROSY.refSeq.ensformat.gtf.gz
chr4	73743723	C	T	1	T	missense_variant	MODERATE	SPEF2	Transcript	XM_038535340	protein_coding	7/35	.	XM_038535340.1:c.382G>A	XP_038391268.1:p.Ala128Thr	1016	382	128	A/T	Gct/Act	-1	SNV	XP_038391268	UU_Cfam_GSD_1.0_ROSY.refSeq.ensformat.gtf.gz
chr4	73743723	C	T	1	T	missense_variant	MODERATE	SPEF2	Transcript	XM_038535341	protein_coding	6/34	.	XM_038535341.1:c.382G>A	XP_038391269.1:p.Ala128Thr	636	382	128	A/T	Gct/Act	-1	SNV	XP_038391269	UU_Cfam_GSD_1.0_ROSY.refSeq.ensformat.gtf.gz
chr4	73743723	C	T	1	T	missense_variant	MODERATE	SPEF2	Transcript	XM_038535342	protein_coding	6/34	.	XM_038535342.1:c.283G>A	XP_038391270.1:p.Ala95Thr	830	283	95	A/T	Gct/Act	-1	SNV	XP_038391270	UU_Cfam_GSD_1.0_ROSY.refSeq.ensformat.gtf.gz
chr4	73743723	C	T	1	T	missense_variant	MODERATE	SPEF2	Transcript	XM_038535343	protein_coding	5/33	.	XM_038535343.1:c.283G>A	XP_038391271.1:p.Ala95Thr	672	283	95	A/T	Gct/Act	-1	SNV	XP_038391271	UU_Cfam_GSD_1.0_ROSY.refSeq.ensformat.gtf.gz
chr4	73743723	C	T	1	T	missense_variant	MODERATE	SPEF2	Transcript	XM_038535344	protein_coding	5/33	.	XM_038535344.1:c.283G>A	XP_038391272.1:p.Ala95Thr	446	283	95	A/T	Gct/Act	-1	SNV	XP_038391272	UU_Cfam_GSD_1.0_ROSY.refSeq.ensformat.gtf.gz
chr4	73743723	C	T	1	T	missense_variant	MODERATE	SPEF2	Transcript	XM_038535345	protein_coding	6/36	.	XM_038535345.1:c.733G>A	XP_038391273.1:p.Ala245Thr	915	733	245	A/T	Gct/Act	-1	SNV	XP_038391273	UU_Cfam_GSD_1.0_ROSY.refSeq.ensformat.gtf.gz
chr5	16198488	CG	C	1	-	frameshift_variant	HIGH	DSCAML1	Transcript	XM_038536014	protein_coding	21/33	.	XM_038536014.1:c.3821del	XP_038391942.1:p.Gly1274AlafsTer26	3956	3818	1273	R/X	cGg/cg	1	deletion	XP_038391942	UU_Cfam_GSD_1.0_ROSY.refSeq.ensformat.gtf.gz
chr5	16198488	CG	C	1	-	frameshift_variant	HIGH	DSCAML1	Transcript	XM_038536015	protein_coding	22/34	.	XM_038536015.1:c.3557del	XP_038391943.1:p.Gly1186AlafsTer26	3750	3554	1185	R/X	cGg/cg	1	deletion	XP_038391943	UU_Cfam_GSD_1.0_ROSY.refSeq.ensformat.gtf.gz
chr5	37183713	C	T	1	T	missense_variant	MODERATE	ELAC2	Transcript	XM_038536918	protein_coding	15/25	.	XM_038536918.1:c.1354G>A	XP_038392846.1:p.Val452Met	1354	1354	452	V/M	Gtg/Atg	-1	SNV	XP_038392846	UU_Cfam_GSD_1.0_ROSY.refSeq.ensformat.gtf.gz
chr5	37183713	C	T	1	T	missense_variant	MODERATE	ELAC2	Transcript	XM_038536919	protein_coding	15/25	.	XM_038536919.1:c.1354G>A	XP_038392847.1:p.Val452Met	1354	1354	452	V/M	Gtg/Atg	-1	SNV	XP_038392847	UU_Cfam_GSD_1.0_ROSY.refSeq.ensformat.gtf.gz
chr5	37183713	C	T	1	T	missense_variant	MODERATE	ELAC2	Transcript	XM_038536920	protein_coding	15/24	.	XM_038536920.1:c.1354G>A	XP_038392848.1:p.Val452Met	1354	1354	452	V/M	Gtg/Atg	-1	SNV	XP_038392848	UU_Cfam_GSD_1.0_ROSY.refSeq.ensformat.gtf.gz
chr5	63966642	G	C	1	C	missense_variant	MODERATE	KIF1B	Transcript	XM_038537949	protein_coding	27/49	.	XM_038537949.1:c.2811G>C	XP_038393877.1:p.Glu937Asp	2953	2811	937	E/D	gaG/gaC	1	SNV	XP_038393877	UU_Cfam_GSD_1.0_ROSY.refSeq.ensformat.gtf.gz
chr5	63966642	G	C	1	C	missense_variant	MODERATE	KIF1B	Transcript	XM_038537950	protein_coding	27/49	.	XM_038537950.1:c.2811G>C	XP_038393878.1:p.Glu937Asp	3007	2811	937	E/D	gaG/gaC	1	SNV	XP_038393878	UU_Cfam_GSD_1.0_ROSY.refSeq.ensformat.gtf.gz
chr5	63966642	G	C	1	C	missense_variant	MODERATE	KIF1B	Transcript	XM_038537951	protein_coding	26/48	.	XM_038537951.1:c.2793G>C	XP_038393879.1:p.Glu931Asp	2935	2793	931	E/D	gaG/gaC	1	SNV	XP_038393879	UU_Cfam_GSD_1.0_ROSY.refSeq.ensformat.gtf.gz
chr5	63966642	G	C	1	C	missense_variant	MODERATE	KIF1B	Transcript	XM_038537952	protein_coding	26/48	.	XM_038537952.1:c.2769G>C	XP_038393880.1:p.Glu923Asp	2911	2769	923	E/D	gaG/gaC	1	SNV	XP_038393880	UU_Cfam_GSD_1.0_ROSY.refSeq.ensformat.gtf.gz
chr5	63966642	G	C	1	C	missense_variant	MODERATE	KIF1B	Transcript	XM_038537953	protein_coding	27/48	.	XM_038537953.1:c.2811G>C	XP_038393881.1:p.Glu937Asp	2953	2811	937	E/D	gaG/gaC	1	SNV	XP_038393881	UU_Cfam_GSD_1.0_ROSY.refSeq.ensformat.gtf.gz
chr5	63966642	G	C	1	C	missense_variant	MODERATE	KIF1B	Transcript	XM_038537955	protein_coding	27/49	.	XM_038537955.1:c.2733G>C	XP_038393883.1:p.Glu911Asp	2875	2733	911	E/D	gaG/gaC	1	SNV	XP_038393883	UU_Cfam_GSD_1.0_ROSY.refSeq.ensformat.gtf.gz
chr5	63966642	G	C	1	C	missense_variant	MODERATE	KIF1B	Transcript	XM_038537956	protein_coding	26/48	.	XM_038537956.1:c.2691G>C	XP_038393884.1:p.Glu897Asp	2833	2691	897	E/D	gaG/gaC	1	SNV	XP_038393884	UU_Cfam_GSD_1.0_ROSY.refSeq.ensformat.gtf.gz
chr5	63966642	G	C	1	C	missense_variant	MODERATE	KIF1B	Transcript	XM_038537957	protein_coding	25/47	.	XM_038537957.1:c.2673G>C	XP_038393885.1:p.Glu891Asp	2815	2673	891	E/D	gaG/gaC	1	SNV	XP_038393885	UU_Cfam_GSD_1.0_ROSY.refSeq.ensformat.gtf.gz
chr5	67383111	C	CA	1	A	splice_acceptor_variant	HIGH	COX4I1	Transcript	XM_038538118	protein_coding	.	4/4	XM_038538118.1:c.374-2_374-1insT	.	.	.	.	.	.	-1	insertion	XP_038394046	UU_Cfam_GSD_1.0_ROSY.refSeq.ensformat.gtf.gz
chr5	81347396	C	G	1	G	missense_variant	MODERATE	CDH1	Transcript	NM_001287125	protein_coding	14/16	.	NM_001287125.1:c.2281G>C	NP_001274054.1:p.Glu761Gln	2328	2281	761	E/Q	Gaa/Caa	-1	SNV	NP_001274054	UU_Cfam_GSD_1.0_ROSY.refSeq.ensformat.gtf.gz
chr6	21213564	AG	A	1	-	frameshift_variant	HIGH	ZKSCAN2	Transcript	XM_038540004	protein_coding	7/7	.	XM_038540004.1:c.2205del	XP_038395932.1:p.Ala737LeufsTer2	2581	2203	735	G/X	Ggg/gg	1	deletion	XP_038395932	UU_Cfam_GSD_1.0_ROSY.refSeq.ensformat.gtf.gz
chr6	33607035	G	C	1	C	missense_variant	MODERATE	USP7	Transcript	XM_038540407	protein_coding	30/31	.	XM_038540407.1:c.3124G>C	XP_038396335.1:p.Val1042Leu	3240	3124	1042	V/L	Gtg/Ctg	1	SNV	XP_038396335	UU_Cfam_GSD_1.0_ROSY.refSeq.ensformat.gtf.gz
chr6	33607035	G	C	1	C	missense_variant	MODERATE	USP7	Transcript	XM_038540408	protein_coding	30/31	.	XM_038540408.1:c.2875G>C	XP_038396336.1:p.Val959Leu	3246	2875	959	V/L	Gtg/Ctg	1	SNV	XP_038396336	UU_Cfam_GSD_1.0_ROSY.refSeq.ensformat.gtf.gz
chr7	370648	G	A	2	A	splice_donor_variant	HIGH	ADIPOR1	Transcript	XM_038541840	protein_coding	.	1/7	XM_038541840.1:c.-95+1G>A	.	.	.	.	.	.	1	SNV	XP_038397768	UU_Cfam_GSD_1.0_ROSY.refSeq.ensformat.gtf.gz
chr7	23144393	C	T	1	T	missense_variant	MODERATE	LOC490332	Transcript	XM_038542422	protein_coding	2/2	.	XM_038542422.1:c.55G>A	XP_038398350.1:p.Val19Ile	119	55	19	V/I	Gta/Ata	-1	SNV	XP_038398350	UU_Cfam_GSD_1.0_ROSY.refSeq.ensformat.gtf.gz
chr8	10842788	C	CAGTACAACTTAAGATTGTGCTTTTTACTCCTTCTGGTTCTTCTTTCTTTTCT	1	AGTACAACTTAAGATTGTGCTTTTTACTCCTTCTGGTTCTTCTTTCTTTTCT	splice_acceptor_variant	HIGH	DTD2	Transcript	XM_038544432	protein_coding	.	2/2	XM_038544432.1:c.182-2_182-1insAGAAAAGAAAGAAGAACCAGAAGGAGTAAAAAGCACAATCTTAAGTTGTACT	.	.	.	.	.	.	-1	insertion	XP_038400360	UU_Cfam_GSD_1.0_ROSY.refSeq.ensformat.gtf.gz
chr8	10842788	C	CAGTACAACTTAAGATTGTGCTTTTTACTCCTTCTGGTTCTTCTTTCTTTTCT	1	AGTACAACTTAAGATTGTGCTTTTTACTCCTTCTGGTTCTTCTTTCTTTTCT	frameshift_variant	HIGH	DTD2	Transcript	XM_038544433	protein_coding	2/2	.	XM_038544433.1:c.135_136insAGAAAAGAAAGAAGAACCAGAAGGAGTAAAAAGCACAATCTTAAGTTGTACT	XP_038400361.1:p.Val46ArgfsTer19	244-245	135-136	45-46	-/RKERRTRRSKKHNLKLYX	-/AGAAAAGAAAGAAGAACCAGAAGGAGTAAAAAGCACAATCTTAAGTTGTACT	-1	insertion	XP_038400361	UU_Cfam_GSD_1.0_ROSY.refSeq.ensformat.gtf.gz
chr8	10842788	C	CAGTACAACTTAAGATTGTGCTTTTTACTCCTTCTGGTTCTTCTTTCTTTTCT	1	AGTACAACTTAAGATTGTGCTTTTTACTCCTTCTGGTTCTTCTTTCTTTTCT	splice_acceptor_variant	HIGH	DTD2	Transcript	XM_038544434	protein_coding	.	3/3	XM_038544434.1:c.116-2_116-1insAGAAAAGAAAGAAGAACCAGAAGGAGTAAAAAGCACAATCTTAAGTTGTACT	.	.	.	.	.	.	-1	insertion	XP_038400362	UU_Cfam_GSD_1.0_ROSY.refSeq.ensformat.gtf.gz
chr9	1377889	C	A	2	A	missense_variant	MODERATE	NPW	Transcript	XM_038549476	protein_coding	2/2	.	XM_038549476.1:c.104G>T	XP_038405404.1:p.Gly35Val	104	104	35	G/V	gGg/gTg	-1	SNV	XP_038405404	UU_Cfam_GSD_1.0_ROSY.refSeq.ensformat.gtf.gz
chr9	2755754	G	GGGGGTGCTGGCCGTCCTGCTGCTGGTTCCCTGGAGCGTGGGTGGC	2	GGGGTGCTGGCCGTCCTGCTGCTGGTTCCCTGGAGCGTGGGTGGC	inframe_insertion	MODERATE	ENPP7	Transcript	XM_038546391	protein_coding	4/6	.	XM_038546391.1:c.1316_1317insGCCACCCACGCTCCAGGGAACCAGCAGCAGGACGGCCAGCACCCC	XP_038402319.1:p.Pro425_Pro439dup	1331-1332	1316-1317	439	P/PPPTLQGTSSRTASTP	ccc/ccGCCACCCACGCTCCAGGGAACCAGCAGCAGGACGGCCAGCACCCCc	-1	insertion	XP_038402319	UU_Cfam_GSD_1.0_ROSY.refSeq.ensformat.gtf.gz
chr9	30026532	A	C	2	C	missense_variant&splice_region_variant	MODERATE	TOM1L1	Transcript	XM_038547786	protein_coding	14/16	.	XM_038547786.1:c.1288A>C	XP_038403714.1:p.Met430Leu	1421	1288	430	M/L	Atg/Ctg	1	SNV	XP_038403714	UU_Cfam_GSD_1.0_ROSY.refSeq.ensformat.gtf.gz
chr9	30026532	A	C	2	C	missense_variant&splice_region_variant	MODERATE	TOM1L1	Transcript	XM_038547788	protein_coding	14/16	.	XM_038547788.1:c.1183A>C	XP_038403716.1:p.Met395Leu	1271	1183	395	M/L	Atg/Ctg	1	SNV	XP_038403716	UU_Cfam_GSD_1.0_ROSY.refSeq.ensformat.gtf.gz
chr9	37129270	CCCA	C	1	-	inframe_deletion	MODERATE	C9H17orf78	Transcript	XM_038548044	protein_coding	4/8	.	XM_038548044.1:c.535_537del	XP_038403972.1:p.Thr179del	538-540	524-526	175-176	PT/P	cCCAcc/ccc	1	deletion	XP_038403972	UU_Cfam_GSD_1.0_ROSY.refSeq.ensformat.gtf.gz
chr9	37753423	G	C	1	C	missense_variant	MODERATE	CCL16	Transcript	XM_038548085	protein_coding	1/3	.	XM_038548085.1:c.84G>C	XP_038404013.1:p.Lys28Asn	104	84	28	K/N	aaG/aaC	1	SNV	XP_038404013	UU_Cfam_GSD_1.0_ROSY.refSeq.ensformat.gtf.gz
chr9	42714364	A	G	1	G	missense_variant&splice_region_variant	MODERATE	FOXN1	Transcript	XM_038548234	protein_coding	6/9	.	XM_038548234.1:c.826A>G	XP_038404162.1:p.Ile276Val	1018	826	276	I/V	Atc/Gtc	1	SNV	XP_038404162	UU_Cfam_GSD_1.0_ROSY.refSeq.ensformat.gtf.gz
chr9	42714364	A	G	1	G	missense_variant&splice_region_variant	MODERATE	FOXN1	Transcript	XM_038548235	protein_coding	5/8	.	XM_038548235.1:c.826A>G	XP_038404163.1:p.Ile276Val	862	826	276	I/V	Atc/Gtc	1	SNV	XP_038404163	UU_Cfam_GSD_1.0_ROSY.refSeq.ensformat.gtf.gz
chr9	42714367	C	T	1	T	missense_variant	MODERATE	FOXN1	Transcript	XM_038548234	protein_coding	6/9	.	XM_038548234.1:c.829C>T	XP_038404162.1:p.Leu277Phe	1021	829	277	L/F	Ctc/Ttc	1	SNV	XP_038404162	UU_Cfam_GSD_1.0_ROSY.refSeq.ensformat.gtf.gz
chr9	42714367	C	T	1	T	missense_variant	MODERATE	FOXN1	Transcript	XM_038548235	protein_coding	5/8	.	XM_038548235.1:c.829C>T	XP_038404163.1:p.Leu277Phe	865	829	277	L/F	Ctc/Ttc	1	SNV	XP_038404163	UU_Cfam_GSD_1.0_ROSY.refSeq.ensformat.gtf.gz
chr9	43204095	C	G	1	G	missense_variant	MODERATE	MYO18A	Transcript	XM_038548305	protein_coding	47/48	.	XM_038548305.1:c.8209G>C	XP_038404233.1:p.Val2737Leu	8407	8209	2737	V/L	Gtg/Ctg	-1	SNV	XP_038404233	UU_Cfam_GSD_1.0_ROSY.refSeq.ensformat.gtf.gz
chr9	43204095	C	G	1	G	missense_variant	MODERATE	MYO18A	Transcript	XM_038548306	protein_coding	48/49	.	XM_038548306.1:c.8209G>C	XP_038404234.1:p.Val2737Leu	8506	8209	2737	V/L	Gtg/Ctg	-1	SNV	XP_038404234	UU_Cfam_GSD_1.0_ROSY.refSeq.ensformat.gtf.gz
chr9	43204095	C	G	1	G	missense_variant	MODERATE	MYO18A	Transcript	XM_038548307	protein_coding	48/49	.	XM_038548307.1:c.8209G>C	XP_038404235.1:p.Val2737Leu	8569	8209	2737	V/L	Gtg/Ctg	-1	SNV	XP_038404235	UU_Cfam_GSD_1.0_ROSY.refSeq.ensformat.gtf.gz
chr9	43204095	C	G	1	G	missense_variant	MODERATE	MYO18A	Transcript	XM_038548308	protein_coding	47/48	.	XM_038548308.1:c.8209G>C	XP_038404236.1:p.Val2737Leu	8399	8209	2737	V/L	Gtg/Ctg	-1	SNV	XP_038404236	UU_Cfam_GSD_1.0_ROSY.refSeq.ensformat.gtf.gz
chr9	43204095	C	G	1	G	missense_variant	MODERATE	MYO18A	Transcript	XM_038548309	protein_coding	48/49	.	XM_038548309.1:c.8209G>C	XP_038404237.1:p.Val2737Leu	8566	8209	2737	V/L	Gtg/Ctg	-1	SNV	XP_038404237	UU_Cfam_GSD_1.0_ROSY.refSeq.ensformat.gtf.gz
chr9	43204095	C	G	1	G	missense_variant	MODERATE	MYO18A	Transcript	XM_038548310	protein_coding	46/47	.	XM_038548310.1:c.8188G>C	XP_038404238.1:p.Val2730Leu	8386	8188	2730	V/L	Gtg/Ctg	-1	SNV	XP_038404238	UU_Cfam_GSD_1.0_ROSY.refSeq.ensformat.gtf.gz
chr9	43204095	C	G	1	G	missense_variant	MODERATE	MYO18A	Transcript	XM_038548311	protein_coding	45/46	.	XM_038548311.1:c.8176G>C	XP_038404239.1:p.Val2726Leu	8374	8176	2726	V/L	Gtg/Ctg	-1	SNV	XP_038404239	UU_Cfam_GSD_1.0_ROSY.refSeq.ensformat.gtf.gz
chr9	43204095	C	G	1	G	missense_variant	MODERATE	MYO18A	Transcript	XM_038548312	protein_coding	46/47	.	XM_038548312.1:c.8164G>C	XP_038404240.1:p.Val2722Leu	8362	8164	2722	V/L	Gtg/Ctg	-1	SNV	XP_038404240	UU_Cfam_GSD_1.0_ROSY.refSeq.ensformat.gtf.gz
chr9	43204095	C	G	1	G	missense_variant	MODERATE	MYO18A	Transcript	XM_038548313	protein_coding	47/48	.	XM_038548313.1:c.8101G>C	XP_038404241.1:p.Val2701Leu	8299	8101	2701	V/L	Gtg/Ctg	-1	SNV	XP_038404241	UU_Cfam_GSD_1.0_ROSY.refSeq.ensformat.gtf.gz
chr9	43204095	C	G	1	G	missense_variant	MODERATE	MYO18A	Transcript	XM_038548314	protein_coding	46/47	.	XM_038548314.1:c.8065G>C	XP_038404242.1:p.Val2689Leu	8263	8065	2689	V/L	Gtg/Ctg	-1	SNV	XP_038404242	UU_Cfam_GSD_1.0_ROSY.refSeq.ensformat.gtf.gz
chr9	43204095	C	G	1	G	missense_variant	MODERATE	MYO18A	Transcript	XM_038548315	protein_coding	45/46	.	XM_038548315.1:c.7987G>C	XP_038404243.1:p.Val2663Leu	8185	7987	2663	V/L	Gtg/Ctg	-1	SNV	XP_038404243	UU_Cfam_GSD_1.0_ROSY.refSeq.ensformat.gtf.gz
chr9	43204095	C	G	1	G	missense_variant	MODERATE	MYO18A	Transcript	XM_038548316	protein_coding	46/47	.	XM_038548316.1:c.7537G>C	XP_038404244.1:p.Val2513Leu	7735	7537	2513	V/L	Gtg/Ctg	-1	SNV	XP_038404244	UU_Cfam_GSD_1.0_ROSY.refSeq.ensformat.gtf.gz
chr9	43204095	C	G	1	G	missense_variant	MODERATE	MYO18A	Transcript	XM_038548317	protein_coding	45/46	.	XM_038548317.1:c.7477G>C	XP_038404245.1:p.Val2493Leu	7675	7477	2493	V/L	Gtg/Ctg	-1	SNV	XP_038404245	UU_Cfam_GSD_1.0_ROSY.refSeq.ensformat.gtf.gz
chr9	43204095	C	G	1	G	missense_variant	MODERATE	MYO18A	Transcript	XM_038548318	protein_coding	45/46	.	XM_038548318.1:c.7459G>C	XP_038404246.1:p.Val2487Leu	7657	7459	2487	V/L	Gtg/Ctg	-1	SNV	XP_038404246	UU_Cfam_GSD_1.0_ROSY.refSeq.ensformat.gtf.gz
chr9	43204095	C	G	1	G	missense_variant	MODERATE	MYO18A	Transcript	XM_038548319	protein_coding	46/47	.	XM_038548319.1:c.7429G>C	XP_038404247.1:p.Val2477Leu	7627	7429	2477	V/L	Gtg/Ctg	-1	SNV	XP_038404247	UU_Cfam_GSD_1.0_ROSY.refSeq.ensformat.gtf.gz
chr9	43204095	C	G	1	G	missense_variant	MODERATE	MYO18A	Transcript	XM_038548320	protein_coding	44/45	.	XM_038548320.1:c.7399G>C	XP_038404248.1:p.Val2467Leu	7597	7399	2467	V/L	Gtg/Ctg	-1	SNV	XP_038404248	UU_Cfam_GSD_1.0_ROSY.refSeq.ensformat.gtf.gz
chr9	43204095	C	G	1	G	missense_variant	MODERATE	MYO18A	Transcript	XM_038548321	protein_coding	45/46	.	XM_038548321.1:c.7369G>C	XP_038404249.1:p.Val2457Leu	7567	7369	2457	V/L	Gtg/Ctg	-1	SNV	XP_038404249	UU_Cfam_GSD_1.0_ROSY.refSeq.ensformat.gtf.gz
chr9	43204095	C	G	1	G	missense_variant	MODERATE	MYO18A	Transcript	XM_038548322	protein_coding	45/46	.	XM_038548322.1:c.7351G>C	XP_038404250.1:p.Val2451Leu	7549	7351	2451	V/L	Gtg/Ctg	-1	SNV	XP_038404250	UU_Cfam_GSD_1.0_ROSY.refSeq.ensformat.gtf.gz
chr9	43204095	C	G	1	G	missense_variant	MODERATE	MYO18A	Transcript	XM_038548323	protein_coding	44/45	.	XM_038548323.1:c.7333G>C	XP_038404251.1:p.Val2445Leu	7531	7333	2445	V/L	Gtg/Ctg	-1	SNV	XP_038404251	UU_Cfam_GSD_1.0_ROSY.refSeq.ensformat.gtf.gz
chr9	43204095	C	G	1	G	missense_variant	MODERATE	MYO18A	Transcript	XM_038548324	protein_coding	44/45	.	XM_038548324.1:c.7315G>C	XP_038404252.1:p.Val2439Leu	7513	7315	2439	V/L	Gtg/Ctg	-1	SNV	XP_038404252	UU_Cfam_GSD_1.0_ROSY.refSeq.ensformat.gtf.gz
chr9	43204095	C	G	1	G	missense_variant	MODERATE	MYO18A	Transcript	XM_038548326	protein_coding	44/45	.	XM_038548326.1:c.7291G>C	XP_038404254.1:p.Val2431Leu	7489	7291	2431	V/L	Gtg/Ctg	-1	SNV	XP_038404254	UU_Cfam_GSD_1.0_ROSY.refSeq.ensformat.gtf.gz
chr9	43204095	C	G	1	G	missense_variant	MODERATE	MYO18A	Transcript	XM_038548327	protein_coding	43/44	.	XM_038548327.1:c.7270G>C	XP_038404255.1:p.Val2424Leu	7468	7270	2424	V/L	Gtg/Ctg	-1	SNV	XP_038404255	UU_Cfam_GSD_1.0_ROSY.refSeq.ensformat.gtf.gz
chr9	43204095	C	G	1	G	missense_variant	MODERATE	MYO18A	Transcript	XM_038548328	protein_coding	43/44	.	XM_038548328.1:c.7255G>C	XP_038404256.1:p.Val2419Leu	7453	7255	2419	V/L	Gtg/Ctg	-1	SNV	XP_038404256	UU_Cfam_GSD_1.0_ROSY.refSeq.ensformat.gtf.gz
chr9	43204095	C	G	1	G	missense_variant	MODERATE	MYO18A	Transcript	XM_038548329	protein_coding	42/43	.	XM_038548329.1:c.7234G>C	XP_038404257.1:p.Val2412Leu	7432	7234	2412	V/L	Gtg/Ctg	-1	SNV	XP_038404257	UU_Cfam_GSD_1.0_ROSY.refSeq.ensformat.gtf.gz
chr9	43204095	C	G	1	G	missense_variant	MODERATE	MYO18A	Transcript	XM_038548334	protein_coding	42/43	.	XM_038548334.1:c.6262G>C	XP_038404262.1:p.Val2088Leu	6327	6262	2088	V/L	Gtg/Ctg	-1	SNV	XP_038404262	UU_Cfam_GSD_1.0_ROSY.refSeq.ensformat.gtf.gz
chr9	57811600	GA	G	1	-	frameshift_variant	HIGH	LOC119876670	Transcript	XM_038549359	protein_coding	2/2	.	XM_038549359.1:c.646del	XP_038405287.1:p.Ile216TyrfsTer20	2376	639	213	G/X	ggA/gg	1	deletion	XP_038405287	UU_Cfam_GSD_1.0_ROSY.refSeq.ensformat.gtf.gz
chr10	26480541	A	T	1	T	missense_variant	MODERATE	RPS19BP1	Transcript	XM_038550502	protein_coding	2/4	.	XM_038550502.1:c.138A>T	XP_038406430.1:p.Lys46Asn	243	138	46	K/N	aaA/aaT	1	SNV	XP_038406430	UU_Cfam_GSD_1.0_ROSY.refSeq.ensformat.gtf.gz
chr10	27709396	T	C	1	C	missense_variant	MODERATE	C10H22orf23	Transcript	XM_038550623	protein_coding	2/6	.	XM_038550623.1:c.151T>C	XP_038406551.1:p.Ser51Pro	166	151	51	S/P	Tcc/Ccc	1	SNV	XP_038406551	UU_Cfam_GSD_1.0_ROSY.refSeq.ensformat.gtf.gz
chr10	27709396	T	C	1	C	missense_variant	MODERATE	C10H22orf23	Transcript	XM_038550624	protein_coding	3/7	.	XM_038550624.1:c.118T>C	XP_038406552.1:p.Ser40Pro	269	118	40	S/P	Tcc/Ccc	1	SNV	XP_038406552	UU_Cfam_GSD_1.0_ROSY.refSeq.ensformat.gtf.gz
chr10	62751795	C	T	1	T	missense_variant	MODERATE	USP34	Transcript	XM_038551363	protein_coding	3/81	.	XM_038551363.1:c.344G>A	XP_038407291.1:p.Ser115Asn	436	344	115	S/N	aGt/aAt	-1	SNV	XP_038407291	UU_Cfam_GSD_1.0_ROSY.refSeq.ensformat.gtf.gz
chr10	62843645	GA	G	1	-	frameshift_variant	HIGH	XPO1	Transcript	XM_038551365	protein_coding	16/25	.	XM_038551365.1:c.1806del	XP_038407293.1:p.Gln603ArgfsTer5	1988	1806	602	V/X	gtT/gt	-1	deletion	XP_038407293	UU_Cfam_GSD_1.0_ROSY.refSeq.ensformat.gtf.gz
chr10	62843645	GA	G	1	-	frameshift_variant	HIGH	XPO1	Transcript	XM_038551366	protein_coding	16/25	.	XM_038551366.1:c.1806del	XP_038407294.1:p.Gln603ArgfsTer5	1951	1806	602	V/X	gtT/gt	-1	deletion	XP_038407294	UU_Cfam_GSD_1.0_ROSY.refSeq.ensformat.gtf.gz
chr10	62843645	GA	G	1	-	frameshift_variant	HIGH	XPO1	Transcript	XM_038551367	protein_coding	16/25	.	XM_038551367.1:c.1806del	XP_038407295.1:p.Gln603ArgfsTer5	1832	1806	602	V/X	gtT/gt	-1	deletion	XP_038407295	UU_Cfam_GSD_1.0_ROSY.refSeq.ensformat.gtf.gz
chr10	62843645	GA	G	1	-	frameshift_variant	HIGH	XPO1	Transcript	XM_038551368	protein_coding	15/24	.	XM_038551368.1:c.1413del	XP_038407296.1:p.Gln472ArgfsTer5	1708	1413	471	V/X	gtT/gt	-1	deletion	XP_038407296	UU_Cfam_GSD_1.0_ROSY.refSeq.ensformat.gtf.gz
chr10	63114121	T	C	1	C	missense_variant	MODERATE	FAM161A	Transcript	XM_038551375	protein_coding	6/6	.	XM_038551375.1:c.1886A>G	XP_038407303.1:p.Glu629Gly	1901	1886	629	E/G	gAg/gGg	-1	SNV	XP_038407303	UU_Cfam_GSD_1.0_ROSY.refSeq.ensformat.gtf.gz
chr10	63114121	T	C	1	C	missense_variant	MODERATE	FAM161A	Transcript	XM_038551376	protein_coding	5/5	.	XM_038551376.1:c.1718A>G	XP_038407304.1:p.Glu573Gly	1733	1718	573	E/G	gAg/gGg	-1	SNV	XP_038407304	UU_Cfam_GSD_1.0_ROSY.refSeq.ensformat.gtf.gz
chr10	63114139	T	C	1	C	missense_variant	MODERATE	FAM161A	Transcript	XM_038551375	protein_coding	6/6	.	XM_038551375.1:c.1868A>G	XP_038407303.1:p.Glu623Gly	1883	1868	623	E/G	gAg/gGg	-1	SNV	XP_038407303	UU_Cfam_GSD_1.0_ROSY.refSeq.ensformat.gtf.gz
chr10	63114139	T	C	1	C	missense_variant	MODERATE	FAM161A	Transcript	XM_038551376	protein_coding	5/5	.	XM_038551376.1:c.1700A>G	XP_038407304.1:p.Glu567Gly	1715	1700	567	E/G	gAg/gGg	-1	SNV	XP_038407304	UU_Cfam_GSD_1.0_ROSY.refSeq.ensformat.gtf.gz
chr11	9196912	G	A	1	A	missense_variant	MODERATE	LOC119874004	Transcript	XM_038551651	protein_coding	5/6	.	XM_038551651.1:c.1696G>A	XP_038407579.1:p.Glu566Lys	1696	1696	566	E/K	Gaa/Aaa	1	SNV	XP_038407579	UU_Cfam_GSD_1.0_ROSY.refSeq.ensformat.gtf.gz
chr11	21112860	A	G	1	G	missense_variant	MODERATE	SHROOM1	Transcript	XM_038552143	protein_coding	4/8	.	XM_038552143.1:c.1231T>C	XP_038408071.1:p.Ser411Pro	1323	1231	411	S/P	Tca/Cca	-1	SNV	XP_038408071	UU_Cfam_GSD_1.0_ROSY.refSeq.ensformat.gtf.gz
chr11	21112862	C	T	1	T	missense_variant	MODERATE	SHROOM1	Transcript	XM_038552143	protein_coding	4/8	.	XM_038552143.1:c.1229G>A	XP_038408071.1:p.Arg410Lys	1321	1229	410	R/K	aGa/aAa	-1	SNV	XP_038408071	UU_Cfam_GSD_1.0_ROSY.refSeq.ensformat.gtf.gz
chr11	60452076	C	T	1	T	missense_variant	MODERATE	SMC2	Transcript	XM_038552987	protein_coding	4/25	.	XM_038552987.1:c.421C>T	XP_038408915.1:p.Pro141Ser	674	421	141	P/S	Cct/Tct	1	SNV	XP_038408915	UU_Cfam_GSD_1.0_ROSY.refSeq.ensformat.gtf.gz
chr11	60452076	C	T	1	T	missense_variant	MODERATE	SMC2	Transcript	XM_038552989	protein_coding	4/25	.	XM_038552989.1:c.421C>T	XP_038408917.1:p.Pro141Ser	657	421	141	P/S	Cct/Tct	1	SNV	XP_038408917	UU_Cfam_GSD_1.0_ROSY.refSeq.ensformat.gtf.gz
chr11	60452076	C	T	1	T	missense_variant	MODERATE	SMC2	Transcript	XM_038552990	protein_coding	4/25	.	XM_038552990.1:c.421C>T	XP_038408918.1:p.Pro141Ser	502	421	141	P/S	Cct/Tct	1	SNV	XP_038408918	UU_Cfam_GSD_1.0_ROSY.refSeq.ensformat.gtf.gz
chr11	60452077	C	T	1	T	missense_variant	MODERATE	SMC2	Transcript	XM_038552987	protein_coding	4/25	.	XM_038552987.1:c.422C>T	XP_038408915.1:p.Pro141Leu	675	422	141	P/L	cCt/cTt	1	SNV	XP_038408915	UU_Cfam_GSD_1.0_ROSY.refSeq.ensformat.gtf.gz
chr11	60452077	C	T	1	T	missense_variant	MODERATE	SMC2	Transcript	XM_038552989	protein_coding	4/25	.	XM_038552989.1:c.422C>T	XP_038408917.1:p.Pro141Leu	658	422	141	P/L	cCt/cTt	1	SNV	XP_038408917	UU_Cfam_GSD_1.0_ROSY.refSeq.ensformat.gtf.gz
chr11	60452077	C	T	1	T	missense_variant	MODERATE	SMC2	Transcript	XM_038552990	protein_coding	4/25	.	XM_038552990.1:c.422C>T	XP_038408918.1:p.Pro141Leu	503	422	141	P/L	cCt/cTt	1	SNV	XP_038408918	UU_Cfam_GSD_1.0_ROSY.refSeq.ensformat.gtf.gz
chr12	960483	C	T	1	T	missense_variant	MODERATE	LOC119876865	Transcript	XM_038553468	protein_coding	2/2	.	XM_038553468.1:c.851G>A	XP_038409396.1:p.Arg284Lys	918	851	284	R/K	aGg/aAg	-1	SNV	XP_038409396	UU_Cfam_GSD_1.0_ROSY.refSeq.ensformat.gtf.gz
chr12	1253770	T	C	1	C	missense_variant	MODERATE	PRRC2A	Transcript	XM_038553492	protein_coding	7/31	.	XM_038553492.1:c.749T>C	XP_038409420.1:p.Met250Thr	970	749	250	M/T	aTg/aCg	1	SNV	XP_038409420	UU_Cfam_GSD_1.0_ROSY.refSeq.ensformat.gtf.gz
chr12	1253770	T	C	1	C	missense_variant	MODERATE	PRRC2A	Transcript	XM_038553493	protein_coding	7/31	.	XM_038553493.1:c.749T>C	XP_038409421.1:p.Met250Thr	833	749	250	M/T	aTg/aCg	1	SNV	XP_038409421	UU_Cfam_GSD_1.0_ROSY.refSeq.ensformat.gtf.gz
chr12	1253770	T	C	1	C	missense_variant	MODERATE	PRRC2A	Transcript	XM_038553494	protein_coding	7/31	.	XM_038553494.1:c.749T>C	XP_038409422.1:p.Met250Thr	970	749	250	M/T	aTg/aCg	1	SNV	XP_038409422	UU_Cfam_GSD_1.0_ROSY.refSeq.ensformat.gtf.gz
chr12	1253771	G	A	1	A	missense_variant	MODERATE	PRRC2A	Transcript	XM_038553492	protein_coding	7/31	.	XM_038553492.1:c.750G>A	XP_038409420.1:p.Met250Ile	971	750	250	M/I	atG/atA	1	SNV	XP_038409420	UU_Cfam_GSD_1.0_ROSY.refSeq.ensformat.gtf.gz
chr12	1253771	G	A	1	A	missense_variant	MODERATE	PRRC2A	Transcript	XM_038553493	protein_coding	7/31	.	XM_038553493.1:c.750G>A	XP_038409421.1:p.Met250Ile	834	750	250	M/I	atG/atA	1	SNV	XP_038409421	UU_Cfam_GSD_1.0_ROSY.refSeq.ensformat.gtf.gz
chr12	1253771	G	A	1	A	missense_variant	MODERATE	PRRC2A	Transcript	XM_038553494	protein_coding	7/31	.	XM_038553494.1:c.750G>A	XP_038409422.1:p.Met250Ile	971	750	250	M/I	atG/atA	1	SNV	XP_038409422	UU_Cfam_GSD_1.0_ROSY.refSeq.ensformat.gtf.gz
chr12	12872073	C	T	2	T	missense_variant	MODERATE	TMEM151B	Transcript	XM_038554199	protein_coding	1/3	.	XM_038554199.1:c.20C>T	XP_038410127.1:p.Ala7Val	20	20	7	A/V	gCc/gTc	1	SNV	XP_038410127	UU_Cfam_GSD_1.0_ROSY.refSeq.ensformat.gtf.gz
chr12	20715362	C	T	1	T	missense_variant	MODERATE	CILK1	Transcript	XM_038554318	protein_coding	7/15	.	XM_038554318.1:c.508G>A	XP_038410246.1:p.Val170Met	748	508	170	V/M	Gtg/Atg	-1	SNV	XP_038410246	UU_Cfam_GSD_1.0_ROSY.refSeq.ensformat.gtf.gz
chr12	20715362	C	T	1	T	missense_variant	MODERATE	CILK1	Transcript	XM_038554319	protein_coding	7/15	.	XM_038554319.1:c.508G>A	XP_038410247.1:p.Val170Met	748	508	170	V/M	Gtg/Atg	-1	SNV	XP_038410247	UU_Cfam_GSD_1.0_ROSY.refSeq.ensformat.gtf.gz
chr12	20715362	C	T	1	T	missense_variant	MODERATE	CILK1	Transcript	XM_038554320	protein_coding	7/14	.	XM_038554320.1:c.508G>A	XP_038410248.1:p.Val170Met	748	508	170	V/M	Gtg/Atg	-1	SNV	XP_038410248	UU_Cfam_GSD_1.0_ROSY.refSeq.ensformat.gtf.gz
chr12	36078131	G	GTAAGTGTGTTCTTTTTTTTTTTTTTTTATTTTTTTATTTTTTATTTTTTATTTTATTTTATTTTTTTTT	2	TAAGTGTGTTCTTTTTTTTTTTTTTTTATTTTTTTATTTTTTATTTTTTATTTTATTTTATTTTTTTTT	splice_donor_variant	HIGH	CD109	Transcript	XM_038554537	protein_coding	.	32/32	XM_038554537.1:c.4162+13_4162+14insTTTTTTTTTTTTTTTATTTTTTTATTTTTTATTTTTTATTTTATTTTATTTTTTTTTTAAGTGTGTTCT	.	.	.	.	.	.	1	insertion	XP_038410465	UU_Cfam_GSD_1.0_ROSY.refSeq.ensformat.gtf.gz
chr12	36078131	G	GTAAGTGTGTTCTTTTTTTTTTTTTTTTATTTTTTTATTTTTTATTTTTTATTTTATTTTATTTTTTTTT	2	TAAGTGTGTTCTTTTTTTTTTTTTTTTATTTTTTTATTTTTTATTTTTTATTTTATTTTATTTTTTTTT	splice_donor_variant	HIGH	CD109	Transcript	XM_038554538	protein_coding	.	32/32	XM_038554538.1:c.4162+13_4162+14insTTTTTTTTTTTTTTTATTTTTTTATTTTTTATTTTTTATTTTATTTTATTTTTTTTTTAAGTGTGTTCT	.	.	.	.	.	.	1	insertion	XP_038410466	UU_Cfam_GSD_1.0_ROSY.refSeq.ensformat.gtf.gz
chr12	36078131	G	GTAAGTGTGTTCTTTTTTTTTTTTTTTTATTTTTTTATTTTTTATTTTTTATTTTATTTTATTTTTTTTT	2	TAAGTGTGTTCTTTTTTTTTTTTTTTTATTTTTTTATTTTTTATTTTTTATTTTATTTTATTTTTTTTT	splice_donor_variant	HIGH	CD109	Transcript	XM_038554539	protein_coding	.	27/27	XM_038554539.1:c.3337+13_3337+14insTTTTTTTTTTTTTTTATTTTTTTATTTTTTATTTTTTATTTTATTTTATTTTTTTTTTAAGTGTGTTCT	.	.	.	.	.	.	1	insertion	XP_038410467	UU_Cfam_GSD_1.0_ROSY.refSeq.ensformat.gtf.gz
chr12	68192423	C	CT	1	T	frameshift_variant	HIGH	REV3L	Transcript	XM_038554964	protein_coding	29/32	.	XM_038554964.1:c.8724_8725insA	XP_038410892.1:p.Ala2909SerfsTer19	8819-8820	8724-8725	2908-2909	-/X	-/A	-1	insertion	XP_038410892	UU_Cfam_GSD_1.0_ROSY.refSeq.ensformat.gtf.gz
chr12	68192423	C	CT	1	T	frameshift_variant	HIGH	REV3L	Transcript	XM_038554965	protein_coding	29/32	.	XM_038554965.1:c.8721_8722insA	XP_038410893.1:p.Ala2908SerfsTer19	8815-8816	8721-8722	2907-2908	-/X	-/A	-1	insertion	XP_038410893	UU_Cfam_GSD_1.0_ROSY.refSeq.ensformat.gtf.gz
chr12	68192423	C	CT	1	T	frameshift_variant	HIGH	REV3L	Transcript	XM_038554966	protein_coding	29/32	.	XM_038554966.1:c.8490_8491insA	XP_038410894.1:p.Ala2831SerfsTer19	8713-8714	8490-8491	2830-2831	-/X	-/A	-1	insertion	XP_038410894	UU_Cfam_GSD_1.0_ROSY.refSeq.ensformat.gtf.gz
chr13	4994393	G	C	1	C	missense_variant	MODERATE	DCAF13	Transcript	XM_038555264	protein_coding	10/11	.	XM_038555264.1:c.1237G>C	XP_038411192.1:p.Ala413Pro	1443	1237	413	A/P	Gct/Cct	1	SNV	XP_038411192	UU_Cfam_GSD_1.0_ROSY.refSeq.ensformat.gtf.gz
chr13	4994393	G	C	1	C	missense_variant	MODERATE	DCAF13	Transcript	XM_038555265	protein_coding	10/11	.	XM_038555265.1:c.1228G>C	XP_038411193.1:p.Ala410Pro	1243	1228	410	A/P	Gct/Cct	1	SNV	XP_038411193	UU_Cfam_GSD_1.0_ROSY.refSeq.ensformat.gtf.gz
chr15	3227547	C	T	1	T	missense_variant&splice_region_variant	MODERATE	PPIE	Transcript	XM_038557802	protein_coding	9/10	.	XM_038557802.1:c.835G>A	XP_038413730.1:p.Glu279Lys	896	835	279	E/K	Gag/Aag	-1	SNV	XP_038413730	UU_Cfam_GSD_1.0_ROSY.refSeq.ensformat.gtf.gz
chr15	14282152	G	C	1	C	missense_variant	MODERATE	TSPAN1	Transcript	XM_038558199	protein_coding	6/10	.	XM_038558199.1:c.283C>G	XP_038414127.1:p.Leu95Val	752	283	95	L/V	Ctc/Gtc	-1	SNV	XP_038414127	UU_Cfam_GSD_1.0_ROSY.refSeq.ensformat.gtf.gz
chr15	38632038	T	C	1	C	missense_variant	MODERATE	LOC106559724	Transcript	XM_038557620	protein_coding	7/10	.	XM_038557620.1:c.611A>G	XP_038413548.1:p.Tyr204Cys	611	611	204	Y/C	tAc/tGc	-1	SNV	XP_038413548	UU_Cfam_GSD_1.0_ROSY.refSeq.ensformat.gtf.gz
chr15	62915693	C	G	1	G	missense_variant&splice_region_variant	MODERATE	SPOCK3	Transcript	XM_038559155	protein_coding	7/11	.	XM_038559155.1:c.707G>C	XP_038415083.1:p.Ser236Thr	707	707	236	S/T	aGc/aCc	-1	SNV	XP_038415083	UU_Cfam_GSD_1.0_ROSY.refSeq.ensformat.gtf.gz
chr15	62915693	C	G	1	G	missense_variant&splice_region_variant	MODERATE	SPOCK3	Transcript	XM_038559156	protein_coding	6/10	.	XM_038559156.1:c.698G>C	XP_038415084.1:p.Ser233Thr	698	698	233	S/T	aGc/aCc	-1	SNV	XP_038415084	UU_Cfam_GSD_1.0_ROSY.refSeq.ensformat.gtf.gz
chr15	62915693	C	G	1	G	missense_variant&splice_region_variant	MODERATE	SPOCK3	Transcript	XM_038559157	protein_coding	5/9	.	XM_038559157.1:c.560G>C	XP_038415085.1:p.Ser187Thr	655	560	187	S/T	aGc/aCc	-1	SNV	XP_038415085	UU_Cfam_GSD_1.0_ROSY.refSeq.ensformat.gtf.gz
chr16	14865884	G	A	1	A	missense_variant	MODERATE	ZNF786	Transcript	XM_038559609	protein_coding	4/4	.	XM_038559609.1:c.1192C>T	XP_038415537.1:p.Arg398Cys	1261	1192	398	R/C	Cgc/Tgc	-1	SNV	XP_038415537	UU_Cfam_GSD_1.0_ROSY.refSeq.ensformat.gtf.gz
chr16	14865884	G	A	1	A	missense_variant	MODERATE	ZNF786	Transcript	XM_038559610	protein_coding	4/4	.	XM_038559610.1:c.1165C>T	XP_038415538.1:p.Arg389Cys	1242	1165	389	R/C	Cgc/Tgc	-1	SNV	XP_038415538	UU_Cfam_GSD_1.0_ROSY.refSeq.ensformat.gtf.gz
chr16	14865884	G	A	1	A	missense_variant	MODERATE	ZNF786	Transcript	XM_038559611	protein_coding	5/5	.	XM_038559611.1:c.1150C>T	XP_038415539.1:p.Arg384Cys	1829	1150	384	R/C	Cgc/Tgc	-1	SNV	XP_038415539	UU_Cfam_GSD_1.0_ROSY.refSeq.ensformat.gtf.gz
chr16	14865884	G	A	1	A	missense_variant	MODERATE	ZNF786	Transcript	XM_038559612	protein_coding	6/6	.	XM_038559612.1:c.1150C>T	XP_038415540.1:p.Arg384Cys	1547	1150	384	R/C	Cgc/Tgc	-1	SNV	XP_038415540	UU_Cfam_GSD_1.0_ROSY.refSeq.ensformat.gtf.gz
chr16	14865884	G	A	1	A	missense_variant	MODERATE	ZNF786	Transcript	XM_038559613	protein_coding	4/4	.	XM_038559613.1:c.1054C>T	XP_038415541.1:p.Arg352Cys	1649	1054	352	R/C	Cgc/Tgc	-1	SNV	XP_038415541	UU_Cfam_GSD_1.0_ROSY.refSeq.ensformat.gtf.gz
chr16	15237167	TG	T	1	-	frameshift_variant	HIGH	KRBA1	Transcript	XM_038559638	protein_coding	18/18	.	XM_038559638.1:c.3769del	XP_038415566.1:p.Val1257SerfsTer172	3978	3767	1256	W/X	tGg/tg	1	deletion	XP_038415566	UU_Cfam_GSD_1.0_ROSY.refSeq.ensformat.gtf.gz
chr16	15237167	TG	T	1	-	frameshift_variant	HIGH	KRBA1	Transcript	XM_038559639	protein_coding	18/18	.	XM_038559639.1:c.3766del	XP_038415567.1:p.Val1256SerfsTer172	3971	3764	1255	W/X	tGg/tg	1	deletion	XP_038415567	UU_Cfam_GSD_1.0_ROSY.refSeq.ensformat.gtf.gz
chr16	15237167	TG	T	1	-	frameshift_variant	HIGH	KRBA1	Transcript	XM_038559640	protein_coding	18/18	.	XM_038559640.1:c.3766del	XP_038415568.1:p.Val1256SerfsTer172	3976	3764	1255	W/X	tGg/tg	1	deletion	XP_038415568	UU_Cfam_GSD_1.0_ROSY.refSeq.ensformat.gtf.gz
chr16	15237167	TG	T	1	-	frameshift_variant	HIGH	KRBA1	Transcript	XM_038559641	protein_coding	18/18	.	XM_038559641.1:c.3766del	XP_038415569.1:p.Val1256SerfsTer172	4021	3764	1255	W/X	tGg/tg	1	deletion	XP_038415569	UU_Cfam_GSD_1.0_ROSY.refSeq.ensformat.gtf.gz
chr16	15237167	TG	T	1	-	frameshift_variant	HIGH	KRBA1	Transcript	XM_038559642	protein_coding	18/18	.	XM_038559642.1:c.3763del	XP_038415570.1:p.Val1255SerfsTer172	4020	3761	1254	W/X	tGg/tg	1	deletion	XP_038415570	UU_Cfam_GSD_1.0_ROSY.refSeq.ensformat.gtf.gz
chr16	15237167	TG	T	1	-	frameshift_variant	HIGH	KRBA1	Transcript	XM_038559643	protein_coding	18/18	.	XM_038559643.1:c.3757del	XP_038415571.1:p.Val1253SerfsTer172	4014	3755	1252	W/X	tGg/tg	1	deletion	XP_038415571	UU_Cfam_GSD_1.0_ROSY.refSeq.ensformat.gtf.gz
chr16	15237167	TG	T	1	-	frameshift_variant	HIGH	KRBA1	Transcript	XM_038559644	protein_coding	18/18	.	XM_038559644.1:c.3751del	XP_038415572.1:p.Val1251SerfsTer172	3955	3749	1250	W/X	tGg/tg	1	deletion	XP_038415572	UU_Cfam_GSD_1.0_ROSY.refSeq.ensformat.gtf.gz
chr16	15237167	TG	T	1	-	frameshift_variant	HIGH	KRBA1	Transcript	XM_038559645	protein_coding	17/17	.	XM_038559645.1:c.3664del	XP_038415573.1:p.Val1222SerfsTer172	3916	3662	1221	W/X	tGg/tg	1	deletion	XP_038415573	UU_Cfam_GSD_1.0_ROSY.refSeq.ensformat.gtf.gz
chr16	15237167	TG	T	1	-	frameshift_variant	HIGH	KRBA1	Transcript	XM_038559646	protein_coding	17/17	.	XM_038559646.1:c.3634del	XP_038415574.1:p.Val1212SerfsTer172	3844	3632	1211	W/X	tGg/tg	1	deletion	XP_038415574	UU_Cfam_GSD_1.0_ROSY.refSeq.ensformat.gtf.gz
chr16	15237167	TG	T	1	-	frameshift_variant	HIGH	KRBA1	Transcript	XM_038559647	protein_coding	17/17	.	XM_038559647.1:c.3613del	XP_038415575.1:p.Val1205SerfsTer172	3868	3611	1204	W/X	tGg/tg	1	deletion	XP_038415575	UU_Cfam_GSD_1.0_ROSY.refSeq.ensformat.gtf.gz
chr16	15237167	TG	T	1	-	frameshift_variant	HIGH	KRBA1	Transcript	XM_038559648	protein_coding	17/17	.	XM_038559648.1:c.3610del	XP_038415576.1:p.Val1204SerfsTer172	3817	3608	1203	W/X	tGg/tg	1	deletion	XP_038415576	UU_Cfam_GSD_1.0_ROSY.refSeq.ensformat.gtf.gz
chr16	15237167	TG	T	1	-	frameshift_variant	HIGH	KRBA1	Transcript	XM_038559649	protein_coding	18/18	.	XM_038559649.1:c.3334del	XP_038415577.1:p.Val1112SerfsTer172	3497	3332	1111	W/X	tGg/tg	1	deletion	XP_038415577	UU_Cfam_GSD_1.0_ROSY.refSeq.ensformat.gtf.gz
chr16	15237167	TG	T	1	-	frameshift_variant	HIGH	KRBA1	Transcript	XM_038559650	protein_coding	18/18	.	XM_038559650.1:c.3316del	XP_038415578.1:p.Val1106SerfsTer172	3479	3314	1105	W/X	tGg/tg	1	deletion	XP_038415578	UU_Cfam_GSD_1.0_ROSY.refSeq.ensformat.gtf.gz
chr16	15237167	TG	T	1	-	frameshift_variant	HIGH	KRBA1	Transcript	XM_038559651	protein_coding	17/17	.	XM_038559651.1:c.3136del	XP_038415579.1:p.Val1046SerfsTer172	3525	3134	1045	W/X	tGg/tg	1	deletion	XP_038415579	UU_Cfam_GSD_1.0_ROSY.refSeq.ensformat.gtf.gz
chr16	15237167	TG	T	1	-	frameshift_variant	HIGH	KRBA1	Transcript	XM_038559652	protein_coding	17/17	.	XM_038559652.1:c.3136del	XP_038415580.1:p.Val1046SerfsTer172	3627	3134	1045	W/X	tGg/tg	1	deletion	XP_038415580	UU_Cfam_GSD_1.0_ROSY.refSeq.ensformat.gtf.gz
chr16	15237167	TG	T	1	-	frameshift_variant	HIGH	KRBA1	Transcript	XM_038559653	protein_coding	18/18	.	XM_038559653.1:c.3136del	XP_038415581.1:p.Val1046SerfsTer172	3412	3134	1045	W/X	tGg/tg	1	deletion	XP_038415581	UU_Cfam_GSD_1.0_ROSY.refSeq.ensformat.gtf.gz
chr16	15237167	TG	T	1	-	frameshift_variant	HIGH	KRBA1	Transcript	XM_038559654	protein_coding	17/17	.	XM_038559654.1:c.3208del	XP_038415582.1:p.Val1070SerfsTer172	3417	3206	1069	W/X	tGg/tg	1	deletion	XP_038415582	UU_Cfam_GSD_1.0_ROSY.refSeq.ensformat.gtf.gz
chr16	15237167	TG	T	1	-	frameshift_variant	HIGH	KRBA1	Transcript	XM_038559655	protein_coding	18/18	.	XM_038559655.1:c.3745del	XP_038415583.1:p.Val1249SerfsTer172	3955	3743	1248	W/X	tGg/tg	1	deletion	XP_038415583	UU_Cfam_GSD_1.0_ROSY.refSeq.ensformat.gtf.gz
chr16	40519014	C	A	1	A	missense_variant	MODERATE	LOC102155337	Transcript	XM_038560239	protein_coding	1/1	.	XM_038560239.1:c.635G>T	XP_038416167.1:p.Ser212Ile	711	635	212	S/I	aGc/aTc	-1	SNV	XP_038416167	UU_Cfam_GSD_1.0_ROSY.refSeq.ensformat.gtf.gz
chr16	59285502	T	G	1	G	missense_variant	MODERATE	CSMD1	Transcript	XM_038560546	protein_coding	61/74	.	XM_038560546.1:c.8836T>G	XP_038416474.1:p.Phe2946Val	8887	8836	2946	F/V	Ttc/Gtc	1	SNV	XP_038416474	UU_Cfam_GSD_1.0_ROSY.refSeq.ensformat.gtf.gz
chr17	20869388	G	A	1	A	missense_variant	MODERATE	SLC35F6	Transcript	XM_038561034	protein_coding	4/6	.	XM_038561034.1:c.338G>A	XP_038416962.1:p.Ser113Asn	481	338	113	S/N	aGt/aAt	1	SNV	XP_038416962	UU_Cfam_GSD_1.0_ROSY.refSeq.ensformat.gtf.gz
chr17	39005083	A	T	1	T	missense_variant	MODERATE	KDM3A	Transcript	XM_038561530	protein_coding	10/26	.	XM_038561530.1:c.1382T>A	XP_038417458.1:p.Val461Asp	1570	1382	461	V/D	gTt/gAt	-1	SNV	XP_038417458	UU_Cfam_GSD_1.0_ROSY.refSeq.ensformat.gtf.gz
chr17	39005084	C	T	1	T	missense_variant	MODERATE	KDM3A	Transcript	XM_038561530	protein_coding	10/26	.	XM_038561530.1:c.1381G>A	XP_038417458.1:p.Val461Ile	1569	1381	461	V/I	Gtt/Att	-1	SNV	XP_038417458	UU_Cfam_GSD_1.0_ROSY.refSeq.ensformat.gtf.gz
chr17	44485175	C	G	1	G	missense_variant	MODERATE	LOC106559872	Transcript	XM_038561616	protein_coding	2/2	.	XM_038561616.1:c.658G>C	XP_038417544.1:p.Ala220Pro	1464	658	220	A/P	Gcc/Ccc	-1	SNV	XP_038417544	UU_Cfam_GSD_1.0_ROSY.refSeq.ensformat.gtf.gz
chr17	44485176	C	G	1	G	missense_variant	MODERATE	LOC106559872	Transcript	XM_038561616	protein_coding	2/2	.	XM_038561616.1:c.657G>C	XP_038417544.1:p.Glu219Asp	1463	657	219	E/D	gaG/gaC	-1	SNV	XP_038417544	UU_Cfam_GSD_1.0_ROSY.refSeq.ensformat.gtf.gz
chr17	60793641	G	GACCACC	1	ACCACC	inframe_insertion	MODERATE	C17H1orf56	Transcript	XM_038562207	protein_coding	1/2	.	XM_038562207.1:c.845_850dup	XP_038418135.1:p.Thr282_Thr283dup	940-941	825-826	275-276	-/TT	-/ACCACC	1	insertion	XP_038418135	UU_Cfam_GSD_1.0_ROSY.refSeq.ensformat.gtf.gz
chr18	17679119	T	TA	1	A	frameshift_variant	HIGH	CCDC146	Transcript	XM_038562781	protein_coding	16/19	.	XM_038562781.1:c.2271dup	XP_038418709.1:p.Leu758ThrfsTer23	2492-2493	2264-2265	755	I/IX	ata/atAa	1	insertion	XP_038418709	UU_Cfam_GSD_1.0_ROSY.refSeq.ensformat.gtf.gz
chr18	17679119	T	TA	1	A	frameshift_variant	HIGH	CCDC146	Transcript	XM_038562782	protein_coding	16/19	.	XM_038562782.1:c.2271dup	XP_038418710.1:p.Leu758ThrfsTer23	2473-2474	2264-2265	755	I/IX	ata/atAa	1	insertion	XP_038418710	UU_Cfam_GSD_1.0_ROSY.refSeq.ensformat.gtf.gz
chr18	17679119	T	TA	1	A	frameshift_variant	HIGH	CCDC146	Transcript	XM_038562783	protein_coding	17/20	.	XM_038562783.1:c.2271dup	XP_038418711.1:p.Leu758ThrfsTer23	2542-2543	2264-2265	755	I/IX	ata/atAa	1	insertion	XP_038418711	UU_Cfam_GSD_1.0_ROSY.refSeq.ensformat.gtf.gz
chr18	17679119	T	TA	1	A	frameshift_variant	HIGH	CCDC146	Transcript	XM_038562784	protein_coding	16/19	.	XM_038562784.1:c.2271dup	XP_038418712.1:p.Leu758ThrfsTer23	2438-2439	2264-2265	755	I/IX	ata/atAa	1	insertion	XP_038418712	UU_Cfam_GSD_1.0_ROSY.refSeq.ensformat.gtf.gz
chr18	17679119	T	TA	1	A	frameshift_variant	HIGH	CCDC146	Transcript	XM_038562785	protein_coding	15/18	.	XM_038562785.1:c.2175dup	XP_038418713.1:p.Leu726ThrfsTer23	2396-2397	2168-2169	723	I/IX	ata/atAa	1	insertion	XP_038418713	UU_Cfam_GSD_1.0_ROSY.refSeq.ensformat.gtf.gz
chr18	17679119	T	TA	1	A	frameshift_variant	HIGH	CCDC146	Transcript	XM_038562786	protein_coding	15/18	.	XM_038562786.1:c.2061dup	XP_038418714.1:p.Leu688ThrfsTer23	2283-2284	2054-2055	685	I/IX	ata/atAa	1	insertion	XP_038418714	UU_Cfam_GSD_1.0_ROSY.refSeq.ensformat.gtf.gz
chr18	17679119	T	TA	1	A	frameshift_variant	HIGH	CCDC146	Transcript	XM_038562787	protein_coding	15/18	.	XM_038562787.1:c.2040dup	XP_038418715.1:p.Leu681ThrfsTer23	2172-2173	2033-2034	678	I/IX	ata/atAa	1	insertion	XP_038418715	UU_Cfam_GSD_1.0_ROSY.refSeq.ensformat.gtf.gz
chr18	17679119	T	TA	1	A	frameshift_variant	HIGH	CCDC146	Transcript	XM_038562788	protein_coding	13/16	.	XM_038562788.1:c.1920dup	XP_038418716.1:p.Leu641ThrfsTer23	2080-2081	1913-1914	638	I/IX	ata/atAa	1	insertion	XP_038418716	UU_Cfam_GSD_1.0_ROSY.refSeq.ensformat.gtf.gz
chr18	43565623	AG	A	1	-	frameshift_variant	HIGH	CREB3L1	Transcript	XM_038563456	protein_coding	11/12	.	XM_038563456.1:c.1273del	XP_038419384.1:p.Leu425SerfsTer58	1403	1273	425	L/X	Ctc/tc	-1	deletion	XP_038419384	UU_Cfam_GSD_1.0_ROSY.refSeq.ensformat.gtf.gz
chr18	43565625	G	T	1	T	missense_variant	MODERATE	CREB3L1	Transcript	XM_038563456	protein_coding	11/12	.	XM_038563456.1:c.1272C>A	XP_038419384.1:p.Ser424Arg	1402	1272	424	S/R	agC/agA	-1	SNV	XP_038419384	UU_Cfam_GSD_1.0_ROSY.refSeq.ensformat.gtf.gz
chr18	55342877	A	G	1	G	missense_variant	MODERATE	DAGLA	Transcript	XM_038564358	protein_coding	18/20	.	XM_038564358.1:c.1922T>C	XP_038420286.1:p.Ile641Thr	3085	1922	641	I/T	aTc/aCc	-1	SNV	XP_038420286	UU_Cfam_GSD_1.0_ROSY.refSeq.ensformat.gtf.gz
chr18	55342877	A	G	1	G	missense_variant	MODERATE	DAGLA	Transcript	XM_038564359	protein_coding	18/20	.	XM_038564359.1:c.1922T>C	XP_038420287.1:p.Ile641Thr	2263	1922	641	I/T	aTc/aCc	-1	SNV	XP_038420287	UU_Cfam_GSD_1.0_ROSY.refSeq.ensformat.gtf.gz
chr18	55342877	A	G	1	G	missense_variant	MODERATE	DAGLA	Transcript	XM_038564360	protein_coding	18/20	.	XM_038564360.1:c.1922T>C	XP_038420288.1:p.Ile641Thr	2731	1922	641	I/T	aTc/aCc	-1	SNV	XP_038420288	UU_Cfam_GSD_1.0_ROSY.refSeq.ensformat.gtf.gz
chr18	55342877	A	G	1	G	missense_variant	MODERATE	DAGLA	Transcript	XM_038564361	protein_coding	18/20	.	XM_038564361.1:c.1922T>C	XP_038420289.1:p.Ile641Thr	2086	1922	641	I/T	aTc/aCc	-1	SNV	XP_038420289	UU_Cfam_GSD_1.0_ROSY.refSeq.ensformat.gtf.gz
chr18	55342877	A	G	1	G	missense_variant	MODERATE	DAGLA	Transcript	XM_038564362	protein_coding	17/19	.	XM_038564362.1:c.1841T>C	XP_038420290.1:p.Ile614Thr	2005	1841	614	I/T	aTc/aCc	-1	SNV	XP_038420290	UU_Cfam_GSD_1.0_ROSY.refSeq.ensformat.gtf.gz
chr18	55342877	A	G	1	G	missense_variant	MODERATE	DAGLA	Transcript	XM_038564363	protein_coding	17/19	.	XM_038564363.1:c.1511T>C	XP_038420291.1:p.Ile504Thr	1756	1511	504	I/T	aTc/aCc	-1	SNV	XP_038420291	UU_Cfam_GSD_1.0_ROSY.refSeq.ensformat.gtf.gz
chr18	55342877	A	G	1	G	missense_variant	MODERATE	DAGLA	Transcript	XM_038564364	protein_coding	17/19	.	XM_038564364.1:c.1511T>C	XP_038420292.1:p.Ile504Thr	1751	1511	504	I/T	aTc/aCc	-1	SNV	XP_038420292	UU_Cfam_GSD_1.0_ROSY.refSeq.ensformat.gtf.gz
chr18	55342881	C	G	1	G	missense_variant	MODERATE	DAGLA	Transcript	XM_038564358	protein_coding	18/20	.	XM_038564358.1:c.1918G>C	XP_038420286.1:p.Val640Leu	3081	1918	640	V/L	Gtg/Ctg	-1	SNV	XP_038420286	UU_Cfam_GSD_1.0_ROSY.refSeq.ensformat.gtf.gz
chr18	55342881	C	G	1	G	missense_variant	MODERATE	DAGLA	Transcript	XM_038564359	protein_coding	18/20	.	XM_038564359.1:c.1918G>C	XP_038420287.1:p.Val640Leu	2259	1918	640	V/L	Gtg/Ctg	-1	SNV	XP_038420287	UU_Cfam_GSD_1.0_ROSY.refSeq.ensformat.gtf.gz
chr18	55342881	C	G	1	G	missense_variant	MODERATE	DAGLA	Transcript	XM_038564360	protein_coding	18/20	.	XM_038564360.1:c.1918G>C	XP_038420288.1:p.Val640Leu	2727	1918	640	V/L	Gtg/Ctg	-1	SNV	XP_038420288	UU_Cfam_GSD_1.0_ROSY.refSeq.ensformat.gtf.gz
chr18	55342881	C	G	1	G	missense_variant	MODERATE	DAGLA	Transcript	XM_038564361	protein_coding	18/20	.	XM_038564361.1:c.1918G>C	XP_038420289.1:p.Val640Leu	2082	1918	640	V/L	Gtg/Ctg	-1	SNV	XP_038420289	UU_Cfam_GSD_1.0_ROSY.refSeq.ensformat.gtf.gz
chr18	55342881	C	G	1	G	missense_variant	MODERATE	DAGLA	Transcript	XM_038564362	protein_coding	17/19	.	XM_038564362.1:c.1837G>C	XP_038420290.1:p.Val613Leu	2001	1837	613	V/L	Gtg/Ctg	-1	SNV	XP_038420290	UU_Cfam_GSD_1.0_ROSY.refSeq.ensformat.gtf.gz
chr18	55342881	C	G	1	G	missense_variant	MODERATE	DAGLA	Transcript	XM_038564363	protein_coding	17/19	.	XM_038564363.1:c.1507G>C	XP_038420291.1:p.Val503Leu	1752	1507	503	V/L	Gtg/Ctg	-1	SNV	XP_038420291	UU_Cfam_GSD_1.0_ROSY.refSeq.ensformat.gtf.gz
chr18	55342881	C	G	1	G	missense_variant	MODERATE	DAGLA	Transcript	XM_038564364	protein_coding	17/19	.	XM_038564364.1:c.1507G>C	XP_038420292.1:p.Val503Leu	1747	1507	503	V/L	Gtg/Ctg	-1	SNV	XP_038420292	UU_Cfam_GSD_1.0_ROSY.refSeq.ensformat.gtf.gz
chr18	55766426	C	A	1	A	missense_variant	MODERATE	LOC483802	Transcript	XM_038564417	protein_coding	8/11	.	XM_038564417.1:c.579G>T	XP_038420345.1:p.Lys193Asn	1363	579	193	K/N	aaG/aaT	-1	SNV	XP_038420345	UU_Cfam_GSD_1.0_ROSY.refSeq.ensformat.gtf.gz
chr18	55766426	C	A	1	A	missense_variant	MODERATE	LOC483802	Transcript	XM_038564418	protein_coding	7/10	.	XM_038564418.1:c.579G>T	XP_038420346.1:p.Lys193Asn	1183	579	193	K/N	aaG/aaT	-1	SNV	XP_038420346	UU_Cfam_GSD_1.0_ROSY.refSeq.ensformat.gtf.gz
chr18	55766426	C	A	1	A	missense_variant	MODERATE	LOC483802	Transcript	XM_038564419	protein_coding	7/10	.	XM_038564419.1:c.579G>T	XP_038420347.1:p.Lys193Asn	2068	579	193	K/N	aaG/aaT	-1	SNV	XP_038420347	UU_Cfam_GSD_1.0_ROSY.refSeq.ensformat.gtf.gz
chr18	55766426	C	A	1	A	missense_variant	MODERATE	LOC483802	Transcript	XM_038564420	protein_coding	6/9	.	XM_038564420.1:c.657G>T	XP_038420348.1:p.Lys219Asn	672	657	219	K/N	aaG/aaT	-1	SNV	XP_038420348	UU_Cfam_GSD_1.0_ROSY.refSeq.ensformat.gtf.gz
chr20	1448849	G	C	1	C	missense_variant	MODERATE	PRR20G	Transcript	XM_038565263	protein_coding	2/3	.	XM_038565263.1:c.31C>G	XP_038421191.1:p.Leu11Val	408	31	11	L/V	Ctt/Gtt	-1	SNV	XP_038421191	UU_Cfam_GSD_1.0_ROSY.refSeq.ensformat.gtf.gz
chr20	1448852	G	C	1	C	missense_variant	MODERATE	PRR20G	Transcript	XM_038565263	protein_coding	2/3	.	XM_038565263.1:c.28C>G	XP_038421191.1:p.Leu10Val	405	28	10	L/V	Ctt/Gtt	-1	SNV	XP_038421191	UU_Cfam_GSD_1.0_ROSY.refSeq.ensformat.gtf.gz
chr20	1448853	G	C	1	C	missense_variant	MODERATE	PRR20G	Transcript	XM_038565263	protein_coding	2/3	.	XM_038565263.1:c.27C>G	XP_038421191.1:p.Ser9Arg	404	27	9	S/R	agC/agG	-1	SNV	XP_038421191	UU_Cfam_GSD_1.0_ROSY.refSeq.ensformat.gtf.gz
chr20	7182053	GT	G	1	-	frameshift_variant	HIGH	ATG7	Transcript	XM_038565623	protein_coding	10/19	.	XM_038565623.1:c.923del	XP_038421551.1:p.Asn308ThrfsTer11	993	923	308	N/X	aAc/ac	-1	deletion	XP_038421551	UU_Cfam_GSD_1.0_ROSY.refSeq.ensformat.gtf.gz
chr20	7182053	GT	G	1	-	frameshift_variant	HIGH	ATG7	Transcript	XM_038565624	protein_coding	10/20	.	XM_038565624.1:c.923del	XP_038421552.1:p.Asn308ThrfsTer11	993	923	308	N/X	aAc/ac	-1	deletion	XP_038421552	UU_Cfam_GSD_1.0_ROSY.refSeq.ensformat.gtf.gz
chr20	7182053	GT	G	1	-	frameshift_variant	HIGH	ATG7	Transcript	XM_038565625	protein_coding	10/18	.	XM_038565625.1:c.923del	XP_038421553.1:p.Asn308ThrfsTer11	993	923	308	N/X	aAc/ac	-1	deletion	XP_038421553	UU_Cfam_GSD_1.0_ROSY.refSeq.ensformat.gtf.gz
chr20	8401799	G	A	2	A	stop_gained	HIGH	PRRT3	Transcript	XM_038565675	protein_coding	5/5	.	XM_038565675.1:c.1832G>A	XP_038421603.1:p.Trp611Ter	2129	1832	611	W/*	tGg/tAg	1	SNV	XP_038421603	UU_Cfam_GSD_1.0_ROSY.refSeq.ensformat.gtf.gz
chr20	8401799	G	A	2	A	stop_gained	HIGH	PRRT3	Transcript	XM_038565676	protein_coding	5/5	.	XM_038565676.1:c.1832G>A	XP_038421604.1:p.Trp611Ter	2098	1832	611	W/*	tGg/tAg	1	SNV	XP_038421604	UU_Cfam_GSD_1.0_ROSY.refSeq.ensformat.gtf.gz
chr20	8401799	G	A	2	A	stop_gained	HIGH	PRRT3	Transcript	XM_038565677	protein_coding	5/5	.	XM_038565677.1:c.1832G>A	XP_038421605.1:p.Trp611Ter	2119	1832	611	W/*	tGg/tAg	1	SNV	XP_038421605	UU_Cfam_GSD_1.0_ROSY.refSeq.ensformat.gtf.gz
chr20	8401799	G	A	2	A	stop_gained	HIGH	PRRT3	Transcript	XM_038565678	protein_coding	4/4	.	XM_038565678.1:c.1832G>A	XP_038421606.1:p.Trp611Ter	2028	1832	611	W/*	tGg/tAg	1	SNV	XP_038421606	UU_Cfam_GSD_1.0_ROSY.refSeq.ensformat.gtf.gz
chr20	8401799	G	A	2	A	stop_gained	HIGH	PRRT3	Transcript	XM_038565679	protein_coding	4/4	.	XM_038565679.1:c.1832G>A	XP_038421607.1:p.Trp611Ter	1980	1832	611	W/*	tGg/tAg	1	SNV	XP_038421607	UU_Cfam_GSD_1.0_ROSY.refSeq.ensformat.gtf.gz
chr20	8401799	G	A	2	A	stop_gained	HIGH	PRRT3	Transcript	XM_038565680	protein_coding	4/4	.	XM_038565680.1:c.1832G>A	XP_038421608.1:p.Trp611Ter	1992	1832	611	W/*	tGg/tAg	1	SNV	XP_038421608	UU_Cfam_GSD_1.0_ROSY.refSeq.ensformat.gtf.gz
chr20	19465135	G	C	1	C	missense_variant	MODERATE	SHQ1	Transcript	XM_038565848	protein_coding	6/11	.	XM_038565848.1:c.627G>C	XP_038421776.1:p.Glu209Asp	722	627	209	E/D	gaG/gaC	1	SNV	XP_038421776	UU_Cfam_GSD_1.0_ROSY.refSeq.ensformat.gtf.gz
chr20	19465136	G	C	1	C	missense_variant	MODERATE	SHQ1	Transcript	XM_038565848	protein_coding	6/11	.	XM_038565848.1:c.628G>C	XP_038421776.1:p.Ala210Pro	723	628	210	A/P	Gct/Cct	1	SNV	XP_038421776	UU_Cfam_GSD_1.0_ROSY.refSeq.ensformat.gtf.gz
chr20	43694381	C	T	1	T	missense_variant	MODERATE	CDCP1	Transcript	XM_038566690	protein_coding	8/9	.	XM_038566690.1:c.2000C>T	XP_038422618.1:p.Thr667Ile	2040	2000	667	T/I	aCt/aTt	1	SNV	XP_038422618	UU_Cfam_GSD_1.0_ROSY.refSeq.ensformat.gtf.gz
chr20	47179055	T	C	1	C	missense_variant	MODERATE	WIZ	Transcript	XM_038567009	protein_coding	10/13	.	XM_038567009.1:c.4655T>C	XP_038422937.1:p.Val1552Ala	4869	4655	1552	V/A	gTg/gCg	1	SNV	XP_038422937	UU_Cfam_GSD_1.0_ROSY.refSeq.ensformat.gtf.gz
chr20	47179055	T	C	1	C	missense_variant	MODERATE	WIZ	Transcript	XM_038567010	protein_coding	9/12	.	XM_038567010.1:c.4484T>C	XP_038422938.1:p.Val1495Ala	4698	4484	1495	V/A	gTg/gCg	1	SNV	XP_038422938	UU_Cfam_GSD_1.0_ROSY.refSeq.ensformat.gtf.gz
chr20	47179055	T	C	1	C	missense_variant	MODERATE	WIZ	Transcript	XM_038567011	protein_coding	9/12	.	XM_038567011.1:c.4256T>C	XP_038422939.1:p.Val1419Ala	4470	4256	1419	V/A	gTg/gCg	1	SNV	XP_038422939	UU_Cfam_GSD_1.0_ROSY.refSeq.ensformat.gtf.gz
chr20	47179055	T	C	1	C	missense_variant	MODERATE	WIZ	Transcript	XM_038567012	protein_coding	8/11	.	XM_038567012.1:c.4085T>C	XP_038422940.1:p.Val1362Ala	4299	4085	1362	V/A	gTg/gCg	1	SNV	XP_038422940	UU_Cfam_GSD_1.0_ROSY.refSeq.ensformat.gtf.gz
chr20	47179055	T	C	1	C	missense_variant	MODERATE	WIZ	Transcript	XM_038567013	protein_coding	8/11	.	XM_038567013.1:c.2444T>C	XP_038422941.1:p.Val815Ala	2655	2444	815	V/A	gTg/gCg	1	SNV	XP_038422941	UU_Cfam_GSD_1.0_ROSY.refSeq.ensformat.gtf.gz
chr20	47179055	T	C	1	C	missense_variant	MODERATE	WIZ	Transcript	XM_038567014	protein_coding	6/9	.	XM_038567014.1:c.2159T>C	XP_038422942.1:p.Val720Ala	2159	2159	720	V/A	gTg/gCg	1	SNV	XP_038422942	UU_Cfam_GSD_1.0_ROSY.refSeq.ensformat.gtf.gz
chr20	47179055	T	C	1	C	missense_variant	MODERATE	WIZ	Transcript	XM_038567015	protein_coding	5/8	.	XM_038567015.1:c.1760T>C	XP_038422943.1:p.Val587Ala	1760	1760	587	V/A	gTg/gCg	1	SNV	XP_038422943	UU_Cfam_GSD_1.0_ROSY.refSeq.ensformat.gtf.gz
chr20	49360486	G	A	1	A	missense_variant	MODERATE	CACNA1A	Transcript	XM_038567087	protein_coding	19/48	.	XM_038567087.1:c.2372G>A	XP_038423015.1:p.Arg791Gln	2525	2372	791	R/Q	cGg/cAg	1	SNV	XP_038423015	UU_Cfam_GSD_1.0_ROSY.refSeq.ensformat.gtf.gz
chr20	49360486	G	A	1	A	missense_variant	MODERATE	CACNA1A	Transcript	XM_038567088	protein_coding	19/48	.	XM_038567088.1:c.2369G>A	XP_038423016.1:p.Arg790Gln	2522	2369	790	R/Q	cGg/cAg	1	SNV	XP_038423016	UU_Cfam_GSD_1.0_ROSY.refSeq.ensformat.gtf.gz
chr20	49360486	G	A	1	A	missense_variant	MODERATE	CACNA1A	Transcript	XM_038567089	protein_coding	19/47	.	XM_038567089.1:c.2372G>A	XP_038423017.1:p.Arg791Gln	2524	2372	791	R/Q	cGg/cAg	1	SNV	XP_038423017	UU_Cfam_GSD_1.0_ROSY.refSeq.ensformat.gtf.gz
chr20	49360486	G	A	1	A	missense_variant	MODERATE	CACNA1A	Transcript	XM_038567090	protein_coding	19/47	.	XM_038567090.1:c.2372G>A	XP_038423018.1:p.Arg791Gln	2524	2372	791	R/Q	cGg/cAg	1	SNV	XP_038423018	UU_Cfam_GSD_1.0_ROSY.refSeq.ensformat.gtf.gz
chr20	49360486	G	A	1	A	missense_variant	MODERATE	CACNA1A	Transcript	XM_038567091	protein_coding	19/47	.	XM_038567091.1:c.2369G>A	XP_038423019.1:p.Arg790Gln	2369	2369	790	R/Q	cGg/cAg	1	SNV	XP_038423019	UU_Cfam_GSD_1.0_ROSY.refSeq.ensformat.gtf.gz
chr20	49360486	G	A	1	A	missense_variant	MODERATE	CACNA1A	Transcript	XM_038567092	protein_coding	19/48	.	XM_038567092.1:c.2372G>A	XP_038423020.1:p.Arg791Gln	2521	2372	791	R/Q	cGg/cAg	1	SNV	XP_038423020	UU_Cfam_GSD_1.0_ROSY.refSeq.ensformat.gtf.gz
chr21	27990461	TA	T	1	-	frameshift_variant	HIGH	OR52S2	Transcript	NM_001389045	protein_coding	1/1	.	NM_001389045.1:c.22del	NP_001375974.1:p.Tyr8ThrfsTer35	22	22	8	Y/X	Tac/ac	-1	deletion	NP_001375974	UU_Cfam_GSD_1.0_ROSY.refSeq.ensformat.gtf.gz
chr21	31582737	A	G	1	G	missense_variant	MODERATE	SYT9	Transcript	XM_038568931	protein_coding	2/7	.	XM_038568931.1:c.280A>G	XP_038424859.1:p.Asn94Asp	315	280	94	N/D	Aac/Gac	1	SNV	XP_038424859	UU_Cfam_GSD_1.0_ROSY.refSeq.ensformat.gtf.gz
chr22	5354120	C	A	1	A	missense_variant	MODERATE	SIAH3	Transcript	XM_038569557	protein_coding	2/2	.	XM_038569557.1:c.223C>A	XP_038425485.1:p.His75Asn	342	223	75	H/N	Cac/Aac	1	SNV	XP_038425485	UU_Cfam_GSD_1.0_ROSY.refSeq.ensformat.gtf.gz
chr22	60818140	C	T	1	T	missense_variant	MODERATE	CUL4A	Transcript	XM_038570111	protein_coding	17/20	.	XM_038570111.1:c.1856C>T	XP_038426039.1:p.Thr619Met	1873	1856	619	T/M	aCg/aTg	1	SNV	XP_038426039	UU_Cfam_GSD_1.0_ROSY.refSeq.ensformat.gtf.gz
chr23	4388623	C	CGCCACTAACAATTTTGTCTTTAATAAGGGACTTGCAACAAAGCATT	2	GCCACTAACAATTTTGTCTTTAATAAGGGACTTGCAACAAAGCATT	frameshift_variant	HIGH	PDCD6IP	Transcript	XM_038570338	protein_coding	16/18	.	XM_038570338.1:c.2158_2159insCTAACAATTTTGTCTTTAATAAGGGACTTGCAACAAAGCATTGCCA	XP_038426266.1:p.Arg720ThrfsTer19	2240-2241	2154-2155	718-719	-/ATNNFVFNKGLATKHX	-/GCCACTAACAATTTTGTCTTTAATAAGGGACTTGCAACAAAGCATT	1	insertion	XP_038426266	UU_Cfam_GSD_1.0_ROSY.refSeq.ensformat.gtf.gz
chr23	4388623	C	CGCCACTAACAATTTTGTCTTTAATAAGGGACTTGCAACAAAGCATT	2	GCCACTAACAATTTTGTCTTTAATAAGGGACTTGCAACAAAGCATT	frameshift_variant	HIGH	PDCD6IP	Transcript	XM_038570339	protein_coding	16/18	.	XM_038570339.1:c.2143_2144insCTAACAATTTTGTCTTTAATAAGGGACTTGCAACAAAGCATTGCCA	XP_038426267.1:p.Arg715ThrfsTer19	2225-2226	2139-2140	713-714	-/ATNNFVFNKGLATKHX	-/GCCACTAACAATTTTGTCTTTAATAAGGGACTTGCAACAAAGCATT	1	insertion	XP_038426267	UU_Cfam_GSD_1.0_ROSY.refSeq.ensformat.gtf.gz
chr23	29014152	GA	G	1	-	frameshift_variant	HIGH	NUDT16	Transcript	XM_038570846	protein_coding	3/3	.	XM_038570846.1:c.482del	XP_038426774.1:p.Asn161IlefsTer18	503	479	160	E/X	gAa/ga	1	deletion	XP_038426774	UU_Cfam_GSD_1.0_ROSY.refSeq.ensformat.gtf.gz
chr23	50103832	GT	G	1	-	frameshift_variant	HIGH	SLC33A1	Transcript	XM_038571275	protein_coding	1/6	.	XM_038571275.1:c.311del	XP_038427203.1:p.Asn104ThrfsTer2	411	311	104	N/X	aAc/ac	-1	deletion	XP_038427203	UU_Cfam_GSD_1.0_ROSY.refSeq.ensformat.gtf.gz
chr23	50103832	GT	G	1	-	frameshift_variant	HIGH	SLC33A1	Transcript	XM_038571276	protein_coding	1/7	.	XM_038571276.1:c.311del	XP_038427204.1:p.Asn104ThrfsTer2	412	311	104	N/X	aAc/ac	-1	deletion	XP_038427204	UU_Cfam_GSD_1.0_ROSY.refSeq.ensformat.gtf.gz
chr23	50103832	GT	G	1	-	frameshift_variant	HIGH	SLC33A1	Transcript	XM_038571277	protein_coding	1/4	.	XM_038571277.1:c.311del	XP_038427205.1:p.Asn104ThrfsTer2	421	311	104	N/X	aAc/ac	-1	deletion	XP_038427205	UU_Cfam_GSD_1.0_ROSY.refSeq.ensformat.gtf.gz
chr24	12169324	T	TC	1	C	frameshift_variant	HIGH	SLX4IP	Transcript	XM_038571615	protein_coding	7/11	.	XM_038571615.1:c.498_499insG	XP_038427543.1:p.Lys167GlufsTer8	1619-1620	498-499	166-167	-/X	-/G	-1	insertion	XP_038427543	UU_Cfam_GSD_1.0_ROSY.refSeq.ensformat.gtf.gz
chr24	13163835	C	CGGAGGGAGGCGGCGGGACCGGGCGGGGGGGCGG	2	GGAGGGAGGCGGCGGGACCGGGCGGGGGGGCGG	inframe_insertion	MODERATE	LOC119865624	Transcript	XM_038571631	protein_coding	2/2	.	XM_038571631.1:c.396_397insAGGCGGCGGGACCGGGCGGGGGGGCGGGGAGGG	XP_038427559.1:p.Gly132_Pro133insArgArgArgAspArgAlaGlyGlyArgGlyGly	913-914	390-391	130-131	-/GGRRRDRAGGR	-/GGAGGGAGGCGGCGGGACCGGGCGGGGGGGCGG	1	insertion	XP_038427559	UU_Cfam_GSD_1.0_ROSY.refSeq.ensformat.gtf.gz
chr24	18571641	T	C	1	C	missense_variant	MODERATE	LZTS3	Transcript	XM_038571752	protein_coding	4/5	.	XM_038571752.1:c.1058T>C	XP_038427680.1:p.Leu353Pro	1401	1058	353	L/P	cTg/cCg	1	SNV	XP_038427680	UU_Cfam_GSD_1.0_ROSY.refSeq.ensformat.gtf.gz
chr24	18571641	T	C	1	C	missense_variant	MODERATE	LZTS3	Transcript	XM_038571753	protein_coding	4/5	.	XM_038571753.1:c.1058T>C	XP_038427681.1:p.Leu353Pro	1455	1058	353	L/P	cTg/cCg	1	SNV	XP_038427681	UU_Cfam_GSD_1.0_ROSY.refSeq.ensformat.gtf.gz
chr24	18571641	T	C	1	C	missense_variant	MODERATE	LZTS3	Transcript	XM_038571754	protein_coding	4/5	.	XM_038571754.1:c.1058T>C	XP_038427682.1:p.Leu353Pro	1389	1058	353	L/P	cTg/cCg	1	SNV	XP_038427682	UU_Cfam_GSD_1.0_ROSY.refSeq.ensformat.gtf.gz
chr24	18571641	T	C	1	C	missense_variant	MODERATE	LZTS3	Transcript	XM_038571755	protein_coding	4/5	.	XM_038571755.1:c.1058T>C	XP_038427683.1:p.Leu353Pro	1520	1058	353	L/P	cTg/cCg	1	SNV	XP_038427683	UU_Cfam_GSD_1.0_ROSY.refSeq.ensformat.gtf.gz
chr24	18571641	T	C	1	C	missense_variant	MODERATE	LZTS3	Transcript	XM_038571756	protein_coding	4/5	.	XM_038571756.1:c.1058T>C	XP_038427684.1:p.Leu353Pro	1436	1058	353	L/P	cTg/cCg	1	SNV	XP_038427684	UU_Cfam_GSD_1.0_ROSY.refSeq.ensformat.gtf.gz
chr24	18571641	T	C	1	C	missense_variant	MODERATE	LZTS3	Transcript	XM_038571757	protein_coding	4/5	.	XM_038571757.1:c.1058T>C	XP_038427685.1:p.Leu353Pro	1360	1058	353	L/P	cTg/cCg	1	SNV	XP_038427685	UU_Cfam_GSD_1.0_ROSY.refSeq.ensformat.gtf.gz
chr24	18571641	T	C	1	C	missense_variant	MODERATE	LZTS3	Transcript	XM_038571758	protein_coding	4/5	.	XM_038571758.1:c.1058T>C	XP_038427686.1:p.Leu353Pro	1338	1058	353	L/P	cTg/cCg	1	SNV	XP_038427686	UU_Cfam_GSD_1.0_ROSY.refSeq.ensformat.gtf.gz
chr24	18571641	T	C	1	C	missense_variant	MODERATE	LZTS3	Transcript	XM_038571759	protein_coding	4/5	.	XM_038571759.1:c.1058T>C	XP_038427687.1:p.Leu353Pro	1401	1058	353	L/P	cTg/cCg	1	SNV	XP_038427687	UU_Cfam_GSD_1.0_ROSY.refSeq.ensformat.gtf.gz
chr24	37840373	G	A	1	A	missense_variant	MODERATE	ADNP	Transcript	XM_038572597	protein_coding	5/5	.	XM_038572597.1:c.1204C>T	XP_038428525.1:p.Leu402Phe	1419	1204	402	L/F	Ctc/Ttc	-1	SNV	XP_038428525	UU_Cfam_GSD_1.0_ROSY.refSeq.ensformat.gtf.gz
chr24	37840373	G	A	1	A	missense_variant	MODERATE	ADNP	Transcript	XM_038572599	protein_coding	6/6	.	XM_038572599.1:c.1204C>T	XP_038428527.1:p.Leu402Phe	1491	1204	402	L/F	Ctc/Ttc	-1	SNV	XP_038428527	UU_Cfam_GSD_1.0_ROSY.refSeq.ensformat.gtf.gz
chr24	37840373	G	A	1	A	missense_variant	MODERATE	ADNP	Transcript	XM_038572600	protein_coding	4/4	.	XM_038572600.1:c.1204C>T	XP_038428528.1:p.Leu402Phe	1268	1204	402	L/F	Ctc/Ttc	-1	SNV	XP_038428528	UU_Cfam_GSD_1.0_ROSY.refSeq.ensformat.gtf.gz
chr24	37840373	G	A	1	A	missense_variant	MODERATE	ADNP	Transcript	XM_038572601	protein_coding	4/4	.	XM_038572601.1:c.1204C>T	XP_038428529.1:p.Leu402Phe	1228	1204	402	L/F	Ctc/Ttc	-1	SNV	XP_038428529	UU_Cfam_GSD_1.0_ROSY.refSeq.ensformat.gtf.gz
chr24	37840375	G	C	1	C	missense_variant	MODERATE	ADNP	Transcript	XM_038572597	protein_coding	5/5	.	XM_038572597.1:c.1202C>G	XP_038428525.1:p.Ser401Cys	1417	1202	401	S/C	tCt/tGt	-1	SNV	XP_038428525	UU_Cfam_GSD_1.0_ROSY.refSeq.ensformat.gtf.gz
chr24	37840375	G	C	1	C	missense_variant	MODERATE	ADNP	Transcript	XM_038572599	protein_coding	6/6	.	XM_038572599.1:c.1202C>G	XP_038428527.1:p.Ser401Cys	1489	1202	401	S/C	tCt/tGt	-1	SNV	XP_038428527	UU_Cfam_GSD_1.0_ROSY.refSeq.ensformat.gtf.gz
chr24	37840375	G	C	1	C	missense_variant	MODERATE	ADNP	Transcript	XM_038572600	protein_coding	4/4	.	XM_038572600.1:c.1202C>G	XP_038428528.1:p.Ser401Cys	1266	1202	401	S/C	tCt/tGt	-1	SNV	XP_038428528	UU_Cfam_GSD_1.0_ROSY.refSeq.ensformat.gtf.gz
chr24	37840375	G	C	1	C	missense_variant	MODERATE	ADNP	Transcript	XM_038572601	protein_coding	4/4	.	XM_038572601.1:c.1202C>G	XP_038428529.1:p.Ser401Cys	1226	1202	401	S/C	tCt/tGt	-1	SNV	XP_038428529	UU_Cfam_GSD_1.0_ROSY.refSeq.ensformat.gtf.gz
chr24	37840378	G	C	1	C	missense_variant	MODERATE	ADNP	Transcript	XM_038572597	protein_coding	5/5	.	XM_038572597.1:c.1199C>G	XP_038428525.1:p.Ser400Cys	1414	1199	400	S/C	tCt/tGt	-1	SNV	XP_038428525	UU_Cfam_GSD_1.0_ROSY.refSeq.ensformat.gtf.gz
chr24	37840378	G	C	1	C	missense_variant	MODERATE	ADNP	Transcript	XM_038572599	protein_coding	6/6	.	XM_038572599.1:c.1199C>G	XP_038428527.1:p.Ser400Cys	1486	1199	400	S/C	tCt/tGt	-1	SNV	XP_038428527	UU_Cfam_GSD_1.0_ROSY.refSeq.ensformat.gtf.gz
chr24	37840378	G	C	1	C	missense_variant	MODERATE	ADNP	Transcript	XM_038572600	protein_coding	4/4	.	XM_038572600.1:c.1199C>G	XP_038428528.1:p.Ser400Cys	1263	1199	400	S/C	tCt/tGt	-1	SNV	XP_038428528	UU_Cfam_GSD_1.0_ROSY.refSeq.ensformat.gtf.gz
chr24	37840378	G	C	1	C	missense_variant	MODERATE	ADNP	Transcript	XM_038572601	protein_coding	4/4	.	XM_038572601.1:c.1199C>G	XP_038428529.1:p.Ser400Cys	1223	1199	400	S/C	tCt/tGt	-1	SNV	XP_038428529	UU_Cfam_GSD_1.0_ROSY.refSeq.ensformat.gtf.gz
chr24	37840381	G	C	1	C	missense_variant	MODERATE	ADNP	Transcript	XM_038572597	protein_coding	5/5	.	XM_038572597.1:c.1196C>G	XP_038428525.1:p.Ala399Gly	1411	1196	399	A/G	gCc/gGc	-1	SNV	XP_038428525	UU_Cfam_GSD_1.0_ROSY.refSeq.ensformat.gtf.gz
chr24	37840381	G	C	1	C	missense_variant	MODERATE	ADNP	Transcript	XM_038572599	protein_coding	6/6	.	XM_038572599.1:c.1196C>G	XP_038428527.1:p.Ala399Gly	1483	1196	399	A/G	gCc/gGc	-1	SNV	XP_038428527	UU_Cfam_GSD_1.0_ROSY.refSeq.ensformat.gtf.gz
chr24	37840381	G	C	1	C	missense_variant	MODERATE	ADNP	Transcript	XM_038572600	protein_coding	4/4	.	XM_038572600.1:c.1196C>G	XP_038428528.1:p.Ala399Gly	1260	1196	399	A/G	gCc/gGc	-1	SNV	XP_038428528	UU_Cfam_GSD_1.0_ROSY.refSeq.ensformat.gtf.gz
chr24	37840381	G	C	1	C	missense_variant	MODERATE	ADNP	Transcript	XM_038572601	protein_coding	4/4	.	XM_038572601.1:c.1196C>G	XP_038428529.1:p.Ala399Gly	1220	1196	399	A/G	gCc/gGc	-1	SNV	XP_038428529	UU_Cfam_GSD_1.0_ROSY.refSeq.ensformat.gtf.gz
chr25	2189144	C	G	1	G	missense_variant	MODERATE	FREM2	Transcript	XM_038573169	protein_coding	16/26	.	XM_038573169.1:c.7348G>C	XP_038429097.1:p.Val2450Leu	7348	7348	2450	V/L	Gtg/Ctg	-1	SNV	XP_038429097	UU_Cfam_GSD_1.0_ROSY.refSeq.ensformat.gtf.gz
chr25	5511035	C	G	2	G	missense_variant	MODERATE	NBEA	Transcript	XM_038573289	protein_coding	6/60	.	XM_038573289.1:c.911G>C	XP_038429217.1:p.Gly304Ala	1040	911	304	G/A	gGc/gCc	-1	SNV	XP_038429217	UU_Cfam_GSD_1.0_ROSY.refSeq.ensformat.gtf.gz
chr25	5511035	C	G	2	G	missense_variant	MODERATE	NBEA	Transcript	XM_038573290	protein_coding	6/59	.	XM_038573290.1:c.911G>C	XP_038429218.1:p.Gly304Ala	1039	911	304	G/A	gGc/gCc	-1	SNV	XP_038429218	UU_Cfam_GSD_1.0_ROSY.refSeq.ensformat.gtf.gz
chr25	5511035	C	G	2	G	missense_variant	MODERATE	NBEA	Transcript	XM_038573291	protein_coding	6/60	.	XM_038573291.1:c.911G>C	XP_038429219.1:p.Gly304Ala	1041	911	304	G/A	gGc/gCc	-1	SNV	XP_038429219	UU_Cfam_GSD_1.0_ROSY.refSeq.ensformat.gtf.gz
chr25	5511035	C	G	2	G	missense_variant	MODERATE	NBEA	Transcript	XM_038573292	protein_coding	6/60	.	XM_038573292.1:c.911G>C	XP_038429220.1:p.Gly304Ala	1040	911	304	G/A	gGc/gCc	-1	SNV	XP_038429220	UU_Cfam_GSD_1.0_ROSY.refSeq.ensformat.gtf.gz
chr25	5511035	C	G	2	G	missense_variant	MODERATE	NBEA	Transcript	XM_038573293	protein_coding	6/59	.	XM_038573293.1:c.911G>C	XP_038429221.1:p.Gly304Ala	1039	911	304	G/A	gGc/gCc	-1	SNV	XP_038429221	UU_Cfam_GSD_1.0_ROSY.refSeq.ensformat.gtf.gz
chr25	5511035	C	G	2	G	missense_variant	MODERATE	NBEA	Transcript	XM_038573294	protein_coding	6/58	.	XM_038573294.1:c.911G>C	XP_038429222.1:p.Gly304Ala	1039	911	304	G/A	gGc/gCc	-1	SNV	XP_038429222	UU_Cfam_GSD_1.0_ROSY.refSeq.ensformat.gtf.gz
chr25	5511035	C	G	2	G	missense_variant	MODERATE	NBEA	Transcript	XM_038573295	protein_coding	6/59	.	XM_038573295.1:c.911G>C	XP_038429223.1:p.Gly304Ala	1039	911	304	G/A	gGc/gCc	-1	SNV	XP_038429223	UU_Cfam_GSD_1.0_ROSY.refSeq.ensformat.gtf.gz
chr25	5511035	C	G	2	G	missense_variant	MODERATE	NBEA	Transcript	XM_038573296	protein_coding	6/59	.	XM_038573296.1:c.911G>C	XP_038429224.1:p.Gly304Ala	1040	911	304	G/A	gGc/gCc	-1	SNV	XP_038429224	UU_Cfam_GSD_1.0_ROSY.refSeq.ensformat.gtf.gz
chr25	5511035	C	G	2	G	missense_variant	MODERATE	NBEA	Transcript	XM_038573297	protein_coding	6/58	.	XM_038573297.1:c.911G>C	XP_038429225.1:p.Gly304Ala	1038	911	304	G/A	gGc/gCc	-1	SNV	XP_038429225	UU_Cfam_GSD_1.0_ROSY.refSeq.ensformat.gtf.gz
chr25	5511035	C	G	2	G	missense_variant	MODERATE	NBEA	Transcript	XM_038573298	protein_coding	6/58	.	XM_038573298.1:c.911G>C	XP_038429226.1:p.Gly304Ala	1039	911	304	G/A	gGc/gCc	-1	SNV	XP_038429226	UU_Cfam_GSD_1.0_ROSY.refSeq.ensformat.gtf.gz
chr25	5511035	C	G	2	G	missense_variant	MODERATE	NBEA	Transcript	XM_038573300	protein_coding	6/57	.	XM_038573300.1:c.911G>C	XP_038429228.1:p.Gly304Ala	1039	911	304	G/A	gGc/gCc	-1	SNV	XP_038429228	UU_Cfam_GSD_1.0_ROSY.refSeq.ensformat.gtf.gz
chr25	5511035	C	G	2	G	missense_variant	MODERATE	NBEA	Transcript	XM_038573301	protein_coding	6/57	.	XM_038573301.1:c.911G>C	XP_038429229.1:p.Gly304Ala	1038	911	304	G/A	gGc/gCc	-1	SNV	XP_038429229	UU_Cfam_GSD_1.0_ROSY.refSeq.ensformat.gtf.gz
chr25	21015280	TC	T	1	-	frameshift_variant	HIGH	AADAT	Transcript	XM_038573592	protein_coding	12/13	.	XM_038573592.1:c.1151del	XP_038429520.1:p.Gly384GlufsTer34	1283	1151	384	G/X	gGa/ga	-1	deletion	XP_038429520	UU_Cfam_GSD_1.0_ROSY.refSeq.ensformat.gtf.gz
chr25	21015280	TC	T	1	-	frameshift_variant	HIGH	AADAT	Transcript	XM_038573593	protein_coding	11/12	.	XM_038573593.1:c.1085del	XP_038429521.1:p.Gly362GlufsTer34	1218	1085	362	G/X	gGa/ga	-1	deletion	XP_038429521	UU_Cfam_GSD_1.0_ROSY.refSeq.ensformat.gtf.gz
chr25	34759557	GC	G	1	-	frameshift_variant	HIGH	EGR3	Transcript	XM_038573824	protein_coding	2/2	.	XM_038573824.1:c.438del	XP_038429752.1:p.Tyr147IlefsTer44	585	433	145	P/X	Ccc/cc	1	deletion	XP_038429752	UU_Cfam_GSD_1.0_ROSY.refSeq.ensformat.gtf.gz
chr25	34759557	GC	G	1	-	frameshift_variant	HIGH	EGR3	Transcript	XM_038573825	protein_coding	2/2	.	XM_038573825.1:c.324del	XP_038429753.1:p.Tyr109IlefsTer44	443	319	107	P/X	Ccc/cc	1	deletion	XP_038429753	UU_Cfam_GSD_1.0_ROSY.refSeq.ensformat.gtf.gz
chr25	38197250	G	GA	1	A	frameshift_variant	HIGH	DOCK10	Transcript	XM_038573959	protein_coding	35/56	.	XM_038573959.1:c.3874_3875insT	XP_038429887.1:p.Ser1292PhefsTer7	3942-3943	3874-3875	1292	S/FX	tct/tTct	-1	insertion	XP_038429887	UU_Cfam_GSD_1.0_ROSY.refSeq.ensformat.gtf.gz
chr25	38197250	G	GA	1	A	frameshift_variant	HIGH	DOCK10	Transcript	XM_038573960	protein_coding	35/55	.	XM_038573960.1:c.3874_3875insT	XP_038429888.1:p.Ser1292PhefsTer7	3941-3942	3874-3875	1292	S/FX	tct/tTct	-1	insertion	XP_038429888	UU_Cfam_GSD_1.0_ROSY.refSeq.ensformat.gtf.gz
chr25	38197250	G	GA	1	A	frameshift_variant	HIGH	DOCK10	Transcript	XM_038573962	protein_coding	35/56	.	XM_038573962.1:c.3835_3836insT	XP_038429890.1:p.Ser1279PhefsTer7	3850-3851	3835-3836	1279	S/FX	tct/tTct	-1	insertion	XP_038429890	UU_Cfam_GSD_1.0_ROSY.refSeq.ensformat.gtf.gz
chr25	38197250	G	GA	1	A	frameshift_variant	HIGH	DOCK10	Transcript	XM_038573963	protein_coding	35/58	.	XM_038573963.1:c.3874_3875insT	XP_038429891.1:p.Ser1292PhefsTer7	3941-3942	3874-3875	1292	S/FX	tct/tTct	-1	insertion	XP_038429891	UU_Cfam_GSD_1.0_ROSY.refSeq.ensformat.gtf.gz
chr25	38197250	G	GA	1	A	frameshift_variant	HIGH	DOCK10	Transcript	XM_038573964	protein_coding	35/56	.	XM_038573964.1:c.3817_3818insT	XP_038429892.1:p.Ser1273PhefsTer7	3938-3939	3817-3818	1273	S/FX	tct/tTct	-1	insertion	XP_038429892	UU_Cfam_GSD_1.0_ROSY.refSeq.ensformat.gtf.gz
chr25	38197250	G	GA	1	A	frameshift_variant	HIGH	DOCK10	Transcript	XM_038573965	protein_coding	35/56	.	XM_038573965.1:c.3814_3815insT	XP_038429893.1:p.Ser1272PhefsTer7	3935-3936	3814-3815	1272	S/FX	tct/tTct	-1	insertion	XP_038429893	UU_Cfam_GSD_1.0_ROSY.refSeq.ensformat.gtf.gz
chr25	38197250	G	GA	1	A	frameshift_variant	HIGH	DOCK10	Transcript	XM_038573966	protein_coding	35/57	.	XM_038573966.1:c.3874_3875insT	XP_038429894.1:p.Ser1292PhefsTer7	3940-3941	3874-3875	1292	S/FX	tct/tTct	-1	insertion	XP_038429894	UU_Cfam_GSD_1.0_ROSY.refSeq.ensformat.gtf.gz
chr25	38197250	G	GA	1	A	frameshift_variant	HIGH	DOCK10	Transcript	XM_038573967	protein_coding	35/56	.	XM_038573967.1:c.3874_3875insT	XP_038429895.1:p.Ser1292PhefsTer7	3874-3875	3874-3875	1292	S/FX	tct/tTct	-1	insertion	XP_038429895	UU_Cfam_GSD_1.0_ROSY.refSeq.ensformat.gtf.gz
chr25	38197250	G	GA	1	A	frameshift_variant	HIGH	DOCK10	Transcript	XM_038573968	protein_coding	35/55	.	XM_038573968.1:c.3874_3875insT	XP_038429896.1:p.Ser1292PhefsTer7	3943-3944	3874-3875	1292	S/FX	tct/tTct	-1	insertion	XP_038429896	UU_Cfam_GSD_1.0_ROSY.refSeq.ensformat.gtf.gz
chr25	38197250	G	GA	1	A	frameshift_variant	HIGH	DOCK10	Transcript	XM_038573970	protein_coding	35/54	.	XM_038573970.1:c.3874_3875insT	XP_038429898.1:p.Ser1292PhefsTer7	3942-3943	3874-3875	1292	S/FX	tct/tTct	-1	insertion	XP_038429898	UU_Cfam_GSD_1.0_ROSY.refSeq.ensformat.gtf.gz
chr25	38197250	G	GA	1	A	frameshift_variant	HIGH	DOCK10	Transcript	XM_038573971	protein_coding	35/56	.	XM_038573971.1:c.3835_3836insT	XP_038429899.1:p.Ser1279PhefsTer7	3835-3836	3835-3836	1279	S/FX	tct/tTct	-1	insertion	XP_038429899	UU_Cfam_GSD_1.0_ROSY.refSeq.ensformat.gtf.gz
chr25	38197250	G	GA	1	A	frameshift_variant	HIGH	DOCK10	Transcript	XM_038573972	protein_coding	35/56	.	XM_038573972.1:c.3817_3818insT	XP_038429900.1:p.Ser1273PhefsTer7	3817-3818	3817-3818	1273	S/FX	tct/tTct	-1	insertion	XP_038429900	UU_Cfam_GSD_1.0_ROSY.refSeq.ensformat.gtf.gz
chr25	50822435	G	GCGGGCAGCCAGGGTGCTGGGGT	1	CGGGCAGCCAGGGTGCTGGGGT	frameshift_variant	HIGH	ANKMY1	Transcript	XM_038574402	protein_coding	17/17	.	XM_038574402.1:c.3007_3008insACCCCAGCACCCTGGCTGCCCG	XP_038430330.1:p.Ala1003AspfsTer34	3125-3126	3007-3008	1003	A/DPSTLAARX	gcc/gACCCCAGCACCCTGGCTGCCCGcc	-1	insertion	XP_038430330	UU_Cfam_GSD_1.0_ROSY.refSeq.ensformat.gtf.gz
chr25	51277979	G	T	2	T	splice_acceptor_variant	HIGH	ANO7	Transcript	XM_038574440	protein_coding	.	10/23	XM_038574440.1:c.1020-1G>T	.	.	.	.	.	.	1	SNV	XP_038430368	UU_Cfam_GSD_1.0_ROSY.refSeq.ensformat.gtf.gz
chr25	51277979	G	T	2	T	splice_acceptor_variant	HIGH	ANO7	Transcript	XM_038574441	protein_coding	.	10/23	XM_038574441.1:c.951-1G>T	.	.	.	.	.	.	1	SNV	XP_038430369	UU_Cfam_GSD_1.0_ROSY.refSeq.ensformat.gtf.gz
chr25	51277979	G	T	2	T	splice_acceptor_variant	HIGH	ANO7	Transcript	XM_038574442	protein_coding	.	10/23	XM_038574442.1:c.948-1G>T	.	.	.	.	.	.	1	SNV	XP_038430370	UU_Cfam_GSD_1.0_ROSY.refSeq.ensformat.gtf.gz
chr25	51277979	G	T	2	T	splice_acceptor_variant	HIGH	ANO7	Transcript	XM_038574443	protein_coding	.	10/23	XM_038574443.1:c.1020-1G>T	.	.	.	.	.	.	1	SNV	XP_038430371	UU_Cfam_GSD_1.0_ROSY.refSeq.ensformat.gtf.gz
chr25	51277979	G	T	2	T	splice_acceptor_variant	HIGH	ANO7	Transcript	XM_038574444	protein_coding	.	10/22	XM_038574444.1:c.1020-1G>T	.	.	.	.	.	.	1	SNV	XP_038430372	UU_Cfam_GSD_1.0_ROSY.refSeq.ensformat.gtf.gz
chr26	38247	G	A	2	A	missense_variant	MODERATE	ANHX	Transcript	XM_038574538	protein_coding	4/10	.	XM_038574538.1:c.421C>T	XP_038430466.1:p.Arg141Trp	538	421	141	R/W	Cgg/Tgg	-1	SNV	XP_038430466	UU_Cfam_GSD_1.0_ROSY.refSeq.ensformat.gtf.gz
chr26	38247	G	A	2	A	missense_variant	MODERATE	ANHX	Transcript	XM_038574539	protein_coding	4/11	.	XM_038574539.1:c.421C>T	XP_038430467.1:p.Arg141Trp	538	421	141	R/W	Cgg/Tgg	-1	SNV	XP_038430467	UU_Cfam_GSD_1.0_ROSY.refSeq.ensformat.gtf.gz
chr26	38247	G	A	2	A	missense_variant	MODERATE	ANHX	Transcript	XM_038574540	protein_coding	4/8	.	XM_038574540.1:c.421C>T	XP_038430468.1:p.Arg141Trp	538	421	141	R/W	Cgg/Tgg	-1	SNV	XP_038430468	UU_Cfam_GSD_1.0_ROSY.refSeq.ensformat.gtf.gz
chr26	13854560	C	G	1	G	missense_variant	MODERATE	FBXW8	Transcript	XM_038575223	protein_coding	1/11	.	XM_038575223.1:c.28C>G	XP_038431151.1:p.Arg10Gly	60	28	10	R/G	Cgc/Ggc	1	SNV	XP_038431151	UU_Cfam_GSD_1.0_ROSY.refSeq.ensformat.gtf.gz
chr26	21951255	A	G	1	G	missense_variant	MODERATE	TTC28	Transcript	XM_038575519	protein_coding	7/23	.	XM_038575519.1:c.2174T>C	XP_038431447.1:p.Ile725Thr	2211	2174	725	I/T	aTc/aCc	-1	SNV	XP_038431447	UU_Cfam_GSD_1.0_ROSY.refSeq.ensformat.gtf.gz
chr26	21951255	A	G	1	G	missense_variant	MODERATE	TTC28	Transcript	XM_038575520	protein_coding	6/22	.	XM_038575520.1:c.1820T>C	XP_038431448.1:p.Ile607Thr	2590	1820	607	I/T	aTc/aCc	-1	SNV	XP_038431448	UU_Cfam_GSD_1.0_ROSY.refSeq.ensformat.gtf.gz
chr27	5785373	G	C	1	C	missense_variant	MODERATE	RAD51AP1	Transcript	XM_038576521	protein_coding	9/10	.	XM_038576521.1:c.759G>C	XP_038432449.1:p.Lys253Asn	873	759	253	K/N	aaG/aaC	1	SNV	XP_038432449	UU_Cfam_GSD_1.0_ROSY.refSeq.ensformat.gtf.gz
chr27	5785373	G	C	1	C	missense_variant	MODERATE	RAD51AP1	Transcript	XM_038576522	protein_coding	7/8	.	XM_038576522.1:c.609G>C	XP_038432450.1:p.Lys203Asn	729	609	203	K/N	aaG/aaC	1	SNV	XP_038432450	UU_Cfam_GSD_1.0_ROSY.refSeq.ensformat.gtf.gz
chr27	14368468	G	A	1	A	missense_variant	MODERATE	WBP11	Transcript	XM_038576873	protein_coding	5/12	.	XM_038576873.1:c.271C>T	XP_038432801.1:p.Arg91Cys	480	271	91	R/C	Cgt/Tgt	-1	SNV	XP_038432801	UU_Cfam_GSD_1.0_ROSY.refSeq.ensformat.gtf.gz
chr27	14371914	C	T	1	T	missense_variant	MODERATE	WBP11	Transcript	XM_038576873	protein_coding	4/12	.	XM_038576873.1:c.145G>A	XP_038432801.1:p.Asp49Asn	354	145	49	D/N	Gat/Aat	-1	SNV	XP_038432801	UU_Cfam_GSD_1.0_ROSY.refSeq.ensformat.gtf.gz
chr27	14371915	C	G	1	G	missense_variant	MODERATE	WBP11	Transcript	XM_038576873	protein_coding	4/12	.	XM_038576873.1:c.144G>C	XP_038432801.1:p.Lys48Asn	353	144	48	K/N	aaG/aaC	-1	SNV	XP_038432801	UU_Cfam_GSD_1.0_ROSY.refSeq.ensformat.gtf.gz
chr27	20712393	C	T	1	T	missense_variant	MODERATE	LOC609554	Transcript	XM_038577912	protein_coding	2/2	.	XM_038577912.1:c.802G>A	XP_038433840.1:p.Gly268Ser	1025	802	268	G/S	Ggt/Agt	-1	SNV	XP_038433840	UU_Cfam_GSD_1.0_ROSY.refSeq.ensformat.gtf.gz
chr27	20712398	G	C	1	C	missense_variant	MODERATE	LOC609554	Transcript	XM_038577912	protein_coding	2/2	.	XM_038577912.1:c.797C>G	XP_038433840.1:p.Thr266Ser	1020	797	266	T/S	aCc/aGc	-1	SNV	XP_038433840	UU_Cfam_GSD_1.0_ROSY.refSeq.ensformat.gtf.gz
chr27	36207407	C	T	1	T	missense_variant	MODERATE	PUS7L	Transcript	XM_038577381	protein_coding	1/9	.	XM_038577381.1:c.10G>A	XP_038433309.1:p.Ala4Thr	1077	10	4	A/T	Gca/Aca	-1	SNV	XP_038433309	UU_Cfam_GSD_1.0_ROSY.refSeq.ensformat.gtf.gz
chr27	36207407	C	T	1	T	missense_variant	MODERATE	PUS7L	Transcript	XM_038577382	protein_coding	2/10	.	XM_038577382.1:c.10G>A	XP_038433310.1:p.Ala4Thr	979	10	4	A/T	Gca/Aca	-1	SNV	XP_038433310	UU_Cfam_GSD_1.0_ROSY.refSeq.ensformat.gtf.gz
chr27	36207407	C	T	1	T	missense_variant	MODERATE	PUS7L	Transcript	XM_038577383	protein_coding	2/10	.	XM_038577383.1:c.10G>A	XP_038433311.1:p.Ala4Thr	778	10	4	A/T	Gca/Aca	-1	SNV	XP_038433311	UU_Cfam_GSD_1.0_ROSY.refSeq.ensformat.gtf.gz
chr28	11040135	T	TGAGCCACCAGAGCCACCCAAGCCATCAGAGCTACCCAAGCCATCCGAGCCACCCAAGCCACCA	1	GAGCCACCAGAGCCACCCAAGCCATCAGAGCTACCCAAGCCATCCGAGCCACCCAAGCCACCA	inframe_insertion	MODERATE	C28H10orf62	Transcript	XM_038578436	protein_coding	1/1	.	XM_038578436.1:c.672_673insCAGAGCCACCCAAGCCATCAGAGCTACCCAAGCCATCCGAGCCACCCAAGCCACCAGAGCCAC	XP_038434364.1:p.His224_Ser225insGlnSerHisProSerHisGlnSerTyrProSerHisProSerHisProSerHisGlnSerHis	1291-1292	665-666	222	L/LSHQSHPSHQSYPSHPSHPSHQ	ctg/ctGAGCCACCAGAGCCACCCAAGCCATCAGAGCTACCCAAGCCATCCGAGCCACCCAAGCCACCAg	1	insertion	XP_038434364	UU_Cfam_GSD_1.0_ROSY.refSeq.ensformat.gtf.gz
chr28	25902034	C	T	1	T	missense_variant&splice_region_variant	MODERATE	FAM160B1	Transcript	XM_038578884	protein_coding	2/17	.	XM_038578884.1:c.122C>T	XP_038434812.1:p.Ser41Leu	254	122	41	S/L	tCg/tTg	1	SNV	XP_038434812	UU_Cfam_GSD_1.0_ROSY.refSeq.ensformat.gtf.gz
chr28	25902034	C	T	1	T	missense_variant&splice_region_variant	MODERATE	FAM160B1	Transcript	XM_038578885	protein_coding	2/17	.	XM_038578885.1:c.122C>T	XP_038434813.1:p.Ser41Leu	255	122	41	S/L	tCg/tTg	1	SNV	XP_038434813	UU_Cfam_GSD_1.0_ROSY.refSeq.ensformat.gtf.gz
chr28	25902034	C	T	1	T	missense_variant&splice_region_variant	MODERATE	FAM160B1	Transcript	XM_038578886	protein_coding	2/18	.	XM_038578886.1:c.122C>T	XP_038434814.1:p.Ser41Leu	255	122	41	S/L	tCg/tTg	1	SNV	XP_038434814	UU_Cfam_GSD_1.0_ROSY.refSeq.ensformat.gtf.gz
chr28	41303899	A	G	1	G	missense_variant	MODERATE	KNDC1	Transcript	XM_038579188	protein_coding	4/31	.	XM_038579188.1:c.365A>G	XP_038435116.1:p.His122Arg	391	365	122	H/R	cAc/cGc	1	SNV	XP_038435116	UU_Cfam_GSD_1.0_ROSY.refSeq.ensformat.gtf.gz
chr29	4012849	CT	C	1	-	frameshift_variant	HIGH	PCMTD1	Transcript	XM_038579283	protein_coding	6/6	.	XM_038579283.1:c.930del	XP_038435211.1:p.Asp311IlefsTer13	1164	930	310	E/X	gaA/ga	-1	deletion	XP_038435211	UU_Cfam_GSD_1.0_ROSY.refSeq.ensformat.gtf.gz
chr29	4012849	CT	C	1	-	frameshift_variant	HIGH	PCMTD1	Transcript	XM_038579284	protein_coding	7/7	.	XM_038579284.1:c.930del	XP_038435212.1:p.Asp311IlefsTer13	1245	930	310	E/X	gaA/ga	-1	deletion	XP_038435212	UU_Cfam_GSD_1.0_ROSY.refSeq.ensformat.gtf.gz
chr29	4012849	CT	C	1	-	frameshift_variant	HIGH	PCMTD1	Transcript	XM_038579285	protein_coding	6/6	.	XM_038579285.1:c.930del	XP_038435213.1:p.Asp311IlefsTer13	1386	930	310	E/X	gaA/ga	-1	deletion	XP_038435213	UU_Cfam_GSD_1.0_ROSY.refSeq.ensformat.gtf.gz
chr29	4012849	CT	C	1	-	frameshift_variant	HIGH	PCMTD1	Transcript	XM_038579286	protein_coding	6/6	.	XM_038579286.1:c.930del	XP_038435214.1:p.Asp311IlefsTer13	1224	930	310	E/X	gaA/ga	-1	deletion	XP_038435214	UU_Cfam_GSD_1.0_ROSY.refSeq.ensformat.gtf.gz
chr29	4012849	CT	C	1	-	frameshift_variant	HIGH	PCMTD1	Transcript	XM_038579287	protein_coding	5/5	.	XM_038579287.1:c.402del	XP_038435215.1:p.Asp135IlefsTer13	835	402	134	E/X	gaA/ga	-1	deletion	XP_038435215	UU_Cfam_GSD_1.0_ROSY.refSeq.ensformat.gtf.gz
chr29	4012849	CT	C	1	-	frameshift_variant	HIGH	PCMTD1	Transcript	XM_038579288	protein_coding	5/5	.	XM_038579288.1:c.402del	XP_038435216.1:p.Asp135IlefsTer13	821	402	134	E/X	gaA/ga	-1	deletion	XP_038435216	UU_Cfam_GSD_1.0_ROSY.refSeq.ensformat.gtf.gz
chr29	40079634	A	G	1	G	missense_variant	MODERATE	DPY19L4	Transcript	XM_038579787	protein_coding	9/19	.	XM_038579787.1:c.952A>G	XP_038435715.1:p.Ile318Val	998	952	318	I/V	Atc/Gtc	1	SNV	XP_038435715	UU_Cfam_GSD_1.0_ROSY.refSeq.ensformat.gtf.gz
chr29	40079634	A	G	1	G	missense_variant	MODERATE	DPY19L4	Transcript	XM_038579788	protein_coding	9/19	.	XM_038579788.1:c.889A>G	XP_038435716.1:p.Ile297Val	995	889	297	I/V	Atc/Gtc	1	SNV	XP_038435716	UU_Cfam_GSD_1.0_ROSY.refSeq.ensformat.gtf.gz
chr29	40079634	A	G	1	G	missense_variant	MODERATE	DPY19L4	Transcript	XM_038579789	protein_coding	9/19	.	XM_038579789.1:c.700A>G	XP_038435717.1:p.Ile234Val	892	700	234	I/V	Atc/Gtc	1	SNV	XP_038435717	UU_Cfam_GSD_1.0_ROSY.refSeq.ensformat.gtf.gz
chr29	40079634	A	G	1	G	missense_variant	MODERATE	DPY19L4	Transcript	XM_038579790	protein_coding	8/18	.	XM_038579790.1:c.574A>G	XP_038435718.1:p.Ile192Val	764	574	192	I/V	Atc/Gtc	1	SNV	XP_038435718	UU_Cfam_GSD_1.0_ROSY.refSeq.ensformat.gtf.gz
chr30	10668091	G	A	1	A	missense_variant	MODERATE	MAP1A	Transcript	XM_038580211	protein_coding	5/7	.	XM_038580211.1:c.2492G>A	XP_038436139.1:p.Arg831Lys	2512	2492	831	R/K	aGa/aAa	1	SNV	XP_038436139	UU_Cfam_GSD_1.0_ROSY.refSeq.ensformat.gtf.gz
chr30	10668093	G	C	1	C	missense_variant	MODERATE	MAP1A	Transcript	XM_038580211	protein_coding	5/7	.	XM_038580211.1:c.2494G>C	XP_038436139.1:p.Glu832Gln	2514	2494	832	E/Q	Gag/Cag	1	SNV	XP_038436139	UU_Cfam_GSD_1.0_ROSY.refSeq.ensformat.gtf.gz
chr30	10668094	AGGTTG	A	1	-	frameshift_variant	HIGH	MAP1A	Transcript	XM_038580211	protein_coding	5/7	.	XM_038580211.1:c.2496_2500del	XP_038436139.1:p.Glu832AspfsTer6	2516-2520	2496-2500	832-834	EVV/DX	gaGGTTGtc/gatc	1	deletion	XP_038436139	UU_Cfam_GSD_1.0_ROSY.refSeq.ensformat.gtf.gz
chr30	10668099	G	GCCCCA	1	CCCCA	frameshift_variant	HIGH	MAP1A	Transcript	XM_038580211	protein_coding	5/7	.	XM_038580211.1:c.2500_2501insCCCCA	XP_038436139.1:p.Val834AlafsTer55	2520-2521	2500-2501	834	V/APX	gtc/gCCCCAtc	1	insertion	XP_038436139	UU_Cfam_GSD_1.0_ROSY.refSeq.ensformat.gtf.gz
chr30	10674317	AC	A	1	-	frameshift_variant	HIGH	MAP1A	Transcript	XM_038580211	protein_coding	5/7	.	XM_038580211.1:c.8720del	XP_038436139.1:p.Pro2907GlnfsTer76	8739	8719	2907	P/X	Cca/ca	1	deletion	XP_038436139	UU_Cfam_GSD_1.0_ROSY.refSeq.ensformat.gtf.gz
chr30	12010480	G	A	2	A	missense_variant	MODERATE	GATM	Transcript	NM_001287084	protein_coding	9/9	.	NM_001287084.1:c.1240C>T	NP_001274013.1:p.Arg414Cys	1319	1240	414	R/C	Cgc/Tgc	-1	SNV	NP_001274013	UU_Cfam_GSD_1.0_ROSY.refSeq.ensformat.gtf.gz
chr30	19582514	TA	T	1	-	frameshift_variant	HIGH	WDR72	Transcript	XM_038580459	protein_coding	10/20	.	XM_038580459.1:c.1113del	XP_038436387.1:p.Arg372GlufsTer5	1164	1113	371	P/X	ccT/cc	-1	deletion	XP_038436387	UU_Cfam_GSD_1.0_ROSY.refSeq.ensformat.gtf.gz
chr30	19582514	TA	T	1	-	frameshift_variant	HIGH	WDR72	Transcript	XM_038580460	protein_coding	10/20	.	XM_038580460.1:c.1092del	XP_038436388.1:p.Arg365GlufsTer5	1331	1092	364	P/X	ccT/cc	-1	deletion	XP_038436388	UU_Cfam_GSD_1.0_ROSY.refSeq.ensformat.gtf.gz
chr30	19582514	TA	T	1	-	frameshift_variant	HIGH	WDR72	Transcript	XM_038580461	protein_coding	10/20	.	XM_038580461.1:c.1113del	XP_038436389.1:p.Arg372GlufsTer5	1161	1113	371	P/X	ccT/cc	-1	deletion	XP_038436389	UU_Cfam_GSD_1.0_ROSY.refSeq.ensformat.gtf.gz
chr30	19582514	TA	T	1	-	frameshift_variant	HIGH	WDR72	Transcript	XM_038580462	protein_coding	8/18	.	XM_038580462.1:c.828del	XP_038436390.1:p.Arg277GlufsTer5	948	828	276	P/X	ccT/cc	-1	deletion	XP_038436390	UU_Cfam_GSD_1.0_ROSY.refSeq.ensformat.gtf.gz
chr30	37302024	C	G	1	G	missense_variant	MODERATE	NPTN	Transcript	XM_038580922	protein_coding	5/9	.	XM_038580922.1:c.804G>C	XP_038436850.1:p.Glu268Asp	943	804	268	E/D	gaG/gaC	-1	SNV	XP_038436850	UU_Cfam_GSD_1.0_ROSY.refSeq.ensformat.gtf.gz
chr30	37302024	C	G	1	G	missense_variant	MODERATE	NPTN	Transcript	XM_038580923	protein_coding	5/9	.	XM_038580923.1:c.804G>C	XP_038436851.1:p.Glu268Asp	943	804	268	E/D	gaG/gaC	-1	SNV	XP_038436851	UU_Cfam_GSD_1.0_ROSY.refSeq.ensformat.gtf.gz
chr30	37302024	C	G	1	G	missense_variant	MODERATE	NPTN	Transcript	XM_038580924	protein_coding	5/7	.	XM_038580924.1:c.804G>C	XP_038436852.1:p.Glu268Asp	943	804	268	E/D	gaG/gaC	-1	SNV	XP_038436852	UU_Cfam_GSD_1.0_ROSY.refSeq.ensformat.gtf.gz
chr31	37113206	CG	C	1	-	frameshift_variant	HIGH	LOC119867000	Transcript	XM_038581155	protein_coding	2/4	.	XM_038581155.1:c.97del	XP_038437083.1:p.Asp33ThrfsTer25	95	95	32	R/X	cGg/cg	1	deletion	XP_038437083	UU_Cfam_GSD_1.0_ROSY.refSeq.ensformat.gtf.gz
chr31	38802108	C	CTTGCCACGGGGCCCACGGTGGGGCAGCAGTTG	2	TTGCCACGGGGCCCACGGTGGGGCAGCAGTTG	frameshift_variant	HIGH	LOC119877767	Transcript	XM_038581158	protein_coding	10/14	.	XM_038581158.1:c.1993_1994insTTGCCACGGGGCCCACGGTGGGGCAGCAGTTG	XP_038437086.1:p.Pro665LeufsTer33	1993-1994	1993-1994	665	P/LATGPTVGQQLX	cct/cTTGCCACGGGGCCCACGGTGGGGCAGCAGTTGct	1	insertion	XP_038437086	UU_Cfam_GSD_1.0_ROSY.refSeq.ensformat.gtf.gz
chr32	37390899	TGCAG	T	1	-	frameshift_variant	HIGH	FRAS1	Transcript	XM_038582341	protein_coding	24/77	.	XM_038582341.1:c.2920_2923del	XP_038438269.1:p.Leu974SerfsTer71	3040-3043	2920-2923	974-975	LQ/X	CTGCag/ag	-1	deletion	XP_038438269	UU_Cfam_GSD_1.0_ROSY.refSeq.ensformat.gtf.gz
chr33	5458946	CA	C	1	-	frameshift_variant	HIGH	OR5AC26	Transcript	XM_038582470	protein_coding	3/3	.	XM_038582470.1:c.190del	XP_038438398.1:p.Met64CysfsTer19	667	190	64	M/X	Atg/tg	1	deletion	XP_038438398	UU_Cfam_GSD_1.0_ROSY.refSeq.ensformat.gtf.gz
chr33	5458946	CA	C	1	-	frameshift_variant	HIGH	OR5AC26	Transcript	XM_038582471	protein_coding	4/4	.	XM_038582471.1:c.190del	XP_038438399.1:p.Met64CysfsTer19	769	190	64	M/X	Atg/tg	1	deletion	XP_038438399	UU_Cfam_GSD_1.0_ROSY.refSeq.ensformat.gtf.gz
chr33	5458946	CA	C	1	-	frameshift_variant	HIGH	OR5AC26	Transcript	XM_038582472	protein_coding	2/2	.	XM_038582472.1:c.61del	XP_038438400.1:p.Met21CysfsTer19	562	61	21	M/X	Atg/tg	1	deletion	XP_038438400	UU_Cfam_GSD_1.0_ROSY.refSeq.ensformat.gtf.gz
chr33	14654200	A	G	1	G	missense_variant	MODERATE	GUCA1C	Transcript	XM_038582753	protein_coding	1/4	.	XM_038582753.1:c.88T>C	XP_038438681.1:p.Tyr30His	464	88	30	Y/H	Tat/Cat	-1	SNV	XP_038438681	UU_Cfam_GSD_1.0_ROSY.refSeq.ensformat.gtf.gz
chr33	28089700	GA	G	1	-	frameshift_variant	HIGH	KALRN	Transcript	XM_038583060	protein_coding	10/61	.	XM_038583060.1:c.1722del	XP_038438988.1:p.Ala575ProfsTer107	1756	1722	574	R/X	cgA/cg	1	deletion	XP_038438988	UU_Cfam_GSD_1.0_ROSY.refSeq.ensformat.gtf.gz
chr33	28089702	G	T	1	T	missense_variant	MODERATE	KALRN	Transcript	XM_038583060	protein_coding	10/61	.	XM_038583060.1:c.1723G>T	XP_038438988.1:p.Ala575Ser	1757	1723	575	A/S	Gcc/Tcc	1	SNV	XP_038438988	UU_Cfam_GSD_1.0_ROSY.refSeq.ensformat.gtf.gz
chr34	4025584	A	T	1	T	missense_variant	MODERATE	ROPN1L	Transcript	XM_038583323	protein_coding	5/7	.	XM_038583323.1:c.455T>A	XP_038439251.1:p.Leu152His	638	455	152	L/H	cTc/cAc	-1	SNV	XP_038439251	UU_Cfam_GSD_1.0_ROSY.refSeq.ensformat.gtf.gz
chr34	4025584	A	T	1	T	missense_variant	MODERATE	ROPN1L	Transcript	XM_038583324	protein_coding	5/6	.	XM_038583324.1:c.455T>A	XP_038439252.1:p.Leu152His	637	455	152	L/H	cTc/cAc	-1	SNV	XP_038439252	UU_Cfam_GSD_1.0_ROSY.refSeq.ensformat.gtf.gz
chr34	4025585	G	A	1	A	missense_variant	MODERATE	ROPN1L	Transcript	XM_038583323	protein_coding	5/7	.	XM_038583323.1:c.454C>T	XP_038439251.1:p.Leu152Phe	637	454	152	L/F	Ctc/Ttc	-1	SNV	XP_038439251	UU_Cfam_GSD_1.0_ROSY.refSeq.ensformat.gtf.gz
chr34	4025585	G	A	1	A	missense_variant	MODERATE	ROPN1L	Transcript	XM_038583324	protein_coding	5/6	.	XM_038583324.1:c.454C>T	XP_038439252.1:p.Leu152Phe	636	454	152	L/F	Ctc/Ttc	-1	SNV	XP_038439252	UU_Cfam_GSD_1.0_ROSY.refSeq.ensformat.gtf.gz
chr35	25148016	C	G	1	G	missense_variant	MODERATE	SLC17A4	Transcript	XM_038584317	protein_coding	12/12	.	XM_038584317.1:c.1226C>G	XP_038440245.1:p.Thr409Ser	1297	1226	409	T/S	aCt/aGt	1	SNV	XP_038440245	UU_Cfam_GSD_1.0_ROSY.refSeq.ensformat.gtf.gz
chr36	15703817	T	C	1	C	missense_variant	MODERATE	GAD1	Transcript	NM_001097543	protein_coding	16/16	.	NM_001097543.1:c.1732T>C	NP_001091012.1:p.Ser578Pro	1732	1732	578	S/P	Tct/Cct	1	SNV	NP_001091012	UU_Cfam_GSD_1.0_ROSY.refSeq.ensformat.gtf.gz
chr38	3336838	AT	A	1	-	frameshift_variant	HIGH	IKBKE	Transcript	XM_038586078	protein_coding	6/22	.	XM_038586078.1:c.501del	XP_038442006.1:p.Asp167GlufsTer34	837	501	167	D/X	gaT/ga	1	deletion	XP_038442006	UU_Cfam_GSD_1.0_ROSY.refSeq.ensformat.gtf.gz
chr38	3336838	AT	A	1	-	frameshift_variant	HIGH	IKBKE	Transcript	XM_038586079	protein_coding	5/21	.	XM_038586079.1:c.501del	XP_038442007.1:p.Asp167GlufsTer34	646	501	167	D/X	gaT/ga	1	deletion	XP_038442007	UU_Cfam_GSD_1.0_ROSY.refSeq.ensformat.gtf.gz
chr38	3336838	AT	A	1	-	frameshift_variant	HIGH	IKBKE	Transcript	XM_038586080	protein_coding	6/22	.	XM_038586080.1:c.501del	XP_038442008.1:p.Asp167GlufsTer34	837	501	167	D/X	gaT/ga	1	deletion	XP_038442008	UU_Cfam_GSD_1.0_ROSY.refSeq.ensformat.gtf.gz
chr38	3336838	AT	A	1	-	frameshift_variant	HIGH	IKBKE	Transcript	XM_038586081	protein_coding	6/22	.	XM_038586081.1:c.501del	XP_038442009.1:p.Asp167GlufsTer34	837	501	167	D/X	gaT/ga	1	deletion	XP_038442009	UU_Cfam_GSD_1.0_ROSY.refSeq.ensformat.gtf.gz
chr38	3336838	AT	A	1	-	frameshift_variant	HIGH	IKBKE	Transcript	XM_038586082	protein_coding	6/22	.	XM_038586082.1:c.429del	XP_038442010.1:p.Asp143GlufsTer34	661	429	143	D/X	gaT/ga	1	deletion	XP_038442010	UU_Cfam_GSD_1.0_ROSY.refSeq.ensformat.gtf.gz
chr38	3336838	AT	A	1	-	frameshift_variant	HIGH	IKBKE	Transcript	XM_038586083	protein_coding	6/22	.	XM_038586083.1:c.429del	XP_038442011.1:p.Asp143GlufsTer34	659	429	143	D/X	gaT/ga	1	deletion	XP_038442011	UU_Cfam_GSD_1.0_ROSY.refSeq.ensformat.gtf.gz
chr38	3336838	AT	A	1	-	frameshift_variant	HIGH	IKBKE	Transcript	XM_038586084	protein_coding	6/20	.	XM_038586084.1:c.501del	XP_038442012.1:p.Asp167GlufsTer34	837	501	167	D/X	gaT/ga	1	deletion	XP_038442012	UU_Cfam_GSD_1.0_ROSY.refSeq.ensformat.gtf.gz
chr38	23983407	TA	T	1	-	frameshift_variant	HIGH	OR10Z1	Transcript	NM_001388776	protein_coding	1/1	.	NM_001388776.1:c.868del	NP_001375705.1:p.Tyr290ThrfsTer3	868	868	290	Y/X	Tac/ac	-1	deletion	NP_001375705	UU_Cfam_GSD_1.0_ROSY.refSeq.ensformat.gtf.gz
chrX	6409538	T	TAAGAAGCATCTTCTAAAAAAAAAAAAAAAAAAAAAAA	1	AAGAAGCATCTTCTAAAAAAAAAAAAAAAAAAAAAAA	frameshift_variant&stop_lost	HIGH	GPR143	Transcript	XM_038586790	protein_coding	9/9	.	XM_038586790.1:c.1147_1148insTTTTTTTTTTTTTTTTTTTTTTTAGAAGATGCTTCTT	XP_038442718.1:p.Ter383PhefsTer31	1147-1148	1147-1148	383	*/FFFFFFFFRRCFLX	taa/tTTTTTTTTTTTTTTTTTTTTTTTAGAAGATGCTTCTTaa	-1	insertion	XP_038442718	UU_Cfam_GSD_1.0_ROSY.refSeq.ensformat.gtf.gz
chrX	35720009	C	T	1	T	missense_variant	MODERATE	USP9X	Transcript	XM_038587198	protein_coding	6/45	.	XM_038587198.1:c.517C>T	XP_038443126.1:p.Leu173Phe	1431	517	173	L/F	Ctt/Ttt	1	SNV	XP_038443126	UU_Cfam_GSD_1.0_ROSY.refSeq.ensformat.gtf.gz
chrX	35720009	C	T	1	T	missense_variant	MODERATE	USP9X	Transcript	XM_038587199	protein_coding	6/45	.	XM_038587199.1:c.517C>T	XP_038443127.1:p.Leu173Phe	824	517	173	L/F	Ctt/Ttt	1	SNV	XP_038443127	UU_Cfam_GSD_1.0_ROSY.refSeq.ensformat.gtf.gz
chrX	35720009	C	T	1	T	missense_variant	MODERATE	USP9X	Transcript	XM_038587200	protein_coding	6/45	.	XM_038587200.1:c.517C>T	XP_038443128.1:p.Leu173Phe	1431	517	173	L/F	Ctt/Ttt	1	SNV	XP_038443128	UU_Cfam_GSD_1.0_ROSY.refSeq.ensformat.gtf.gz
chrX	62266755	C	A	1	A	missense_variant	MODERATE	BRWD3	Transcript	XM_038587780	protein_coding	17/42	.	XM_038587780.1:c.1585G>T	XP_038443708.1:p.Val529Leu	1896	1585	529	V/L	Gtg/Ttg	-1	SNV	XP_038443708	UU_Cfam_GSD_1.0_ROSY.refSeq.ensformat.gtf.gz
chrX	62266755	C	A	1	A	missense_variant	MODERATE	BRWD3	Transcript	XM_038587781	protein_coding	17/42	.	XM_038587781.1:c.1585G>T	XP_038443709.1:p.Val529Leu	1898	1585	529	V/L	Gtg/Ttg	-1	SNV	XP_038443709	UU_Cfam_GSD_1.0_ROSY.refSeq.ensformat.gtf.gz
chrX	62266755	C	A	1	A	missense_variant	MODERATE	BRWD3	Transcript	XM_038587782	protein_coding	16/41	.	XM_038587782.1:c.1546G>T	XP_038443710.1:p.Val516Leu	1857	1546	516	V/L	Gtg/Ttg	-1	SNV	XP_038443710	UU_Cfam_GSD_1.0_ROSY.refSeq.ensformat.gtf.gz
chrX	62266755	C	A	1	A	missense_variant	MODERATE	BRWD3	Transcript	XM_038587783	protein_coding	17/42	.	XM_038587783.1:c.1585G>T	XP_038443711.1:p.Val529Leu	1898	1585	529	V/L	Gtg/Ttg	-1	SNV	XP_038443711	UU_Cfam_GSD_1.0_ROSY.refSeq.ensformat.gtf.gz
chrX	73788163	GGA	G	1	-	frameshift_variant	HIGH	LOC119878118	Transcript	XM_038588812	protein_coding	2/2	.	XM_038588812.1:c.246_247del	XP_038444740.1:p.Arg82SerfsTer10	239-240	239-240	80	G/X	gGA/g	1	deletion	XP_038444740	UU_Cfam_GSD_1.0_ROSY.refSeq.ensformat.gtf.gz
chrX	107817655	G	A	1	A	missense_variant	MODERATE	HTATSF1	Transcript	NM_001290108	protein_coding	10/10	.	NM_001290108.1:c.1601G>A	NP_001277037.1:p.Gly534Asp	1932	1601	534	G/D	gGt/gAt	1	SNV	NP_001277037	UU_Cfam_GSD_1.0_ROSY.refSeq.ensformat.gtf.gz
chrX	118683322	C	G	1	G	missense_variant	MODERATE	LOC119878088	Transcript	XM_038588495	protein_coding	1/2	.	XM_038588495.1:c.145G>C	XP_038444423.1:p.Ala49Pro	251	145	49	A/P	Gct/Cct	-1	SNV	XP_038444423	UU_Cfam_GSD_1.0_ROSY.refSeq.ensformat.gtf.gz
chrX	123419096	C	T	2	T	missense_variant	MODERATE	G6PD	Transcript	XM_038588728	protein_coding	1/13	.	XM_038588728.1:c.76G>A	XP_038444656.1:p.Glu26Lys	365	76	26	E/K	Gaa/Aaa	-1	SNV	XP_038444656	UU_Cfam_GSD_1.0_ROSY.refSeq.ensformat.gtf.gz
chrUn_JAAHUQ010000457v1	1197	G	T	2	T	missense_variant	MODERATE	LOC119878162	Transcript	XM_038588882	protein_coding	2/3	.	XM_038588882.1:c.161C>A	XP_038444810.1:p.Ala54Glu	161	161	54	A/E	gCg/gAg	-1	SNV	XP_038444810	UU_Cfam_GSD_1.0_ROSY.refSeq.ensformat.gtf.gz
chrUn_JAAHUQ010000522v1	4610	TTGA	T	1	-	inframe_deletion	MODERATE	LOC119878177	Transcript	XM_038588894	protein_coding	2/2	.	XM_038588894.1:c.266_268del	XP_038444822.1:p.Ile89del	266-268	266-268	89-90	IK/K	aTCAag/aag	-1	deletion	XP_038444822	UU_Cfam_GSD_1.0_ROSY.refSeq.ensformat.gtf.gz
chrUn_JAAHUQ010000816v1	174604	T	C	2	C	missense_variant	MODERATE	LOC119868998	Transcript	XM_038588946	protein_coding	11/17	.	XM_038588946.1:c.1223A>G	XP_038444874.1:p.Asn408Ser	1223	1223	408	N/S	aAc/aGc	-1	SNV	XP_038444874	UU_Cfam_GSD_1.0_ROSY.refSeq.ensformat.gtf.gz
chrUn_JAAHUQ010001011v1	47754	G	C	2	C	missense_variant	MODERATE	LOC119878357	Transcript	XM_038588972	protein_coding	1/1	.	XM_038588972.1:c.1474C>G	XP_038444900.1:p.Pro492Ala	1914	1474	492	P/A	Cct/Gct	-1	SNV	XP_038444900	UU_Cfam_GSD_1.0_ROSY.refSeq.ensformat.gtf.gz
chrUn_JAAHUQ010001011v1	47955	A	C	2	C	missense_variant	MODERATE	LOC119878357	Transcript	XM_038588972	protein_coding	1/1	.	XM_038588972.1:c.1273T>G	XP_038444900.1:p.Trp425Gly	1713	1273	425	W/G	Tgg/Ggg	-1	SNV	XP_038444900	UU_Cfam_GSD_1.0_ROSY.refSeq.ensformat.gtf.gz
chrUn_JAAHUQ010001011v1	47978	T	G	2	G	missense_variant	MODERATE	LOC119878357	Transcript	XM_038588972	protein_coding	1/1	.	XM_038588972.1:c.1250A>C	XP_038444900.1:p.Asn417Thr	1690	1250	417	N/T	aAc/aCc	-1	SNV	XP_038444900	UU_Cfam_GSD_1.0_ROSY.refSeq.ensformat.gtf.gz
chrUn_JAAHUQ010001017v1	42565	C	G	1	G	missense_variant	MODERATE	LOC487079	Transcript	XM_038588988	protein_coding	3/7	.	XM_038588988.1:c.255C>G	XP_038444916.1:p.Asn85Lys	761	255	85	N/K	aaC/aaG	1	SNV	XP_038444916	UU_Cfam_GSD_1.0_ROSY.refSeq.ensformat.gtf.gz
chrUn_JAAHUQ010001017v1	42565	C	G	1	G	missense_variant	MODERATE	LOC487079	Transcript	XM_038588989	protein_coding	3/7	.	XM_038588989.1:c.255C>G	XP_038444917.1:p.Asn85Lys	761	255	85	N/K	aaC/aaG	1	SNV	XP_038444917	UU_Cfam_GSD_1.0_ROSY.refSeq.ensformat.gtf.gz
chrUn_JAAHUQ010001017v1	42565	C	G	1	G	missense_variant	MODERATE	LOC487079	Transcript	XM_038588990	protein_coding	3/6	.	XM_038588990.1:c.255C>G	XP_038444918.1:p.Asn85Lys	761	255	85	N/K	aaC/aaG	1	SNV	XP_038444918	UU_Cfam_GSD_1.0_ROSY.refSeq.ensformat.gtf.gz
chrUn_JAAHUQ010001017v1	42565	C	G	1	G	missense_variant	MODERATE	LOC487079	Transcript	XM_038588991	protein_coding	3/6	.	XM_038588991.1:c.255C>G	XP_038444919.1:p.Asn85Lys	760	255	85	N/K	aaC/aaG	1	SNV	XP_038444919	UU_Cfam_GSD_1.0_ROSY.refSeq.ensformat.gtf.gz
chrUn_JAAHUQ010001017v1	42565	C	G	1	G	missense_variant	MODERATE	LOC487079	Transcript	XM_038588993	protein_coding	3/7	.	XM_038588993.1:c.201C>G	XP_038444921.1:p.Asn67Lys	704	201	67	N/K	aaC/aaG	1	SNV	XP_038444921	UU_Cfam_GSD_1.0_ROSY.refSeq.ensformat.gtf.gz
chrUn_JAAHUQ010001017v1	42565	C	G	1	G	missense_variant	MODERATE	LOC487079	Transcript	XM_038588994	protein_coding	3/6	.	XM_038588994.1:c.255C>G	XP_038444922.1:p.Asn85Lys	759	255	85	N/K	aaC/aaG	1	SNV	XP_038444922	UU_Cfam_GSD_1.0_ROSY.refSeq.ensformat.gtf.gz
chrUn_JAAHUQ010001017v1	42565	C	G	1	G	missense_variant	MODERATE	LOC487079	Transcript	XM_038588995	protein_coding	3/6	.	XM_038588995.1:c.255C>G	XP_038444923.1:p.Asn85Lys	759	255	85	N/K	aaC/aaG	1	SNV	XP_038444923	UU_Cfam_GSD_1.0_ROSY.refSeq.ensformat.gtf.gz
chrUn_JAAHUQ010001017v1	50304	G	A	1	A	missense_variant	MODERATE	LOC487079	Transcript	XM_038588988	protein_coding	4/7	.	XM_038588988.1:c.434G>A	XP_038444916.1:p.Arg145Gln	940	434	145	R/Q	cGg/cAg	1	SNV	XP_038444916	UU_Cfam_GSD_1.0_ROSY.refSeq.ensformat.gtf.gz
chrUn_JAAHUQ010001017v1	50304	G	A	1	A	missense_variant	MODERATE	LOC487079	Transcript	XM_038588989	protein_coding	4/7	.	XM_038588989.1:c.434G>A	XP_038444917.1:p.Arg145Gln	940	434	145	R/Q	cGg/cAg	1	SNV	XP_038444917	UU_Cfam_GSD_1.0_ROSY.refSeq.ensformat.gtf.gz
chrUn_JAAHUQ010001017v1	50304	G	A	1	A	missense_variant	MODERATE	LOC487079	Transcript	XM_038588990	protein_coding	4/6	.	XM_038588990.1:c.434G>A	XP_038444918.1:p.Arg145Gln	940	434	145	R/Q	cGg/cAg	1	SNV	XP_038444918	UU_Cfam_GSD_1.0_ROSY.refSeq.ensformat.gtf.gz
chrUn_JAAHUQ010001017v1	50304	G	A	1	A	missense_variant	MODERATE	LOC487079	Transcript	XM_038588991	protein_coding	4/6	.	XM_038588991.1:c.434G>A	XP_038444919.1:p.Arg145Gln	939	434	145	R/Q	cGg/cAg	1	SNV	XP_038444919	UU_Cfam_GSD_1.0_ROSY.refSeq.ensformat.gtf.gz
chrUn_JAAHUQ010001017v1	50304	G	A	1	A	missense_variant	MODERATE	LOC487079	Transcript	XM_038588993	protein_coding	4/7	.	XM_038588993.1:c.380G>A	XP_038444921.1:p.Arg127Gln	883	380	127	R/Q	cGg/cAg	1	SNV	XP_038444921	UU_Cfam_GSD_1.0_ROSY.refSeq.ensformat.gtf.gz
chrUn_JAAHUQ010001017v1	50304	G	A	1	A	missense_variant	MODERATE	LOC487079	Transcript	XM_038588994	protein_coding	4/6	.	XM_038588994.1:c.434G>A	XP_038444922.1:p.Arg145Gln	938	434	145	R/Q	cGg/cAg	1	SNV	XP_038444922	UU_Cfam_GSD_1.0_ROSY.refSeq.ensformat.gtf.gz
chrUn_JAAHUQ010001017v1	50304	G	A	1	A	missense_variant	MODERATE	LOC487079	Transcript	XM_038588995	protein_coding	4/6	.	XM_038588995.1:c.434G>A	XP_038444923.1:p.Arg145Gln	938	434	145	R/Q	cGg/cAg	1	SNV	XP_038444923	UU_Cfam_GSD_1.0_ROSY.refSeq.ensformat.gtf.gz
chrUn_JAAHUQ010001053v1	12021	TTGC	T	1	-	inframe_deletion	MODERATE	LOC119878382	Transcript	XM_038589008	protein_coding	4/9	.	XM_038589008.1:c.1141_1143del	XP_038444936.1:p.Ala381del	1323-1325	1122-1124	374-375	VA/V	gtTGCt/gtt	1	deletion	XP_038444936	UU_Cfam_GSD_1.0_ROSY.refSeq.ensformat.gtf.gz
chrUn_JAAHUQ010001053v1	124721	G	A	2	A	missense_variant	MODERATE	LOC119875637_1	Transcript	XM_038589009	protein_coding	6/7	.	XM_038589009.1:c.794G>A	XP_038444937.1:p.Gly265Glu	953	794	265	G/E	gGa/gAa	1	SNV	XP_038444937	UU_Cfam_GSD_1.0_ROSY.refSeq.ensformat.gtf.gz
chrUn_JAAHUQ010001054v1	11271	G	T	1	T	missense_variant	MODERATE	LOC119878383	Transcript	XM_038589010	protein_coding	1/1	.	XM_038589010.1:c.131C>A	XP_038444938.1:p.Pro44His	131	131	44	P/H	cCt/cAt	-1	SNV	XP_038444938	UU_Cfam_GSD_1.0_ROSY.refSeq.ensformat.gtf.gz
chrUn_JAAHUQ010001054v1	11277	G	C	1	C	missense_variant	MODERATE	LOC119878383	Transcript	XM_038589010	protein_coding	1/1	.	XM_038589010.1:c.125C>G	XP_038444938.1:p.Thr42Arg	125	125	42	T/R	aCa/aGa	-1	SNV	XP_038444938	UU_Cfam_GSD_1.0_ROSY.refSeq.ensformat.gtf.gz
chrUn_JAAHUQ010001054v1	11278	T	C	1	C	missense_variant	MODERATE	LOC119878383	Transcript	XM_038589010	protein_coding	1/1	.	XM_038589010.1:c.124A>G	XP_038444938.1:p.Thr42Ala	124	124	42	T/A	Aca/Gca	-1	SNV	XP_038444938	UU_Cfam_GSD_1.0_ROSY.refSeq.ensformat.gtf.gz
chrUn_JAAHUQ010001054v1	11280	C	G	1	G	missense_variant	MODERATE	LOC119878383	Transcript	XM_038589010	protein_coding	1/1	.	XM_038589010.1:c.122G>C	XP_038444938.1:p.Arg41Thr	122	122	41	R/T	aGg/aCg	-1	SNV	XP_038444938	UU_Cfam_GSD_1.0_ROSY.refSeq.ensformat.gtf.gz
chrUn_JAAHUQ010001054v1	11334	T	C	1	C	missense_variant	MODERATE	LOC119878383	Transcript	XM_038589010	protein_coding	1/1	.	XM_038589010.1:c.68A>G	XP_038444938.1:p.Tyr23Cys	68	68	23	Y/C	tAc/tGc	-1	SNV	XP_038444938	UU_Cfam_GSD_1.0_ROSY.refSeq.ensformat.gtf.gz
chrUn_JAAHUQ010001054v1	11371	C	T	1	T	missense_variant	MODERATE	LOC119878383	Transcript	XM_038589010	protein_coding	1/1	.	XM_038589010.1:c.31G>A	XP_038444938.1:p.Glu11Lys	31	31	11	E/K	Gag/Aag	-1	SNV	XP_038444938	UU_Cfam_GSD_1.0_ROSY.refSeq.ensformat.gtf.gz
chrUn_JAAHUQ010001054v1	21308	G	A	1	A	missense_variant	MODERATE	LOC119878384	Transcript	XM_038589012	protein_coding	2/6	.	XM_038589012.1:c.154G>A	XP_038444940.1:p.Val52Met	222	154	52	V/M	Gtg/Atg	1	SNV	XP_038444940	UU_Cfam_GSD_1.0_ROSY.refSeq.ensformat.gtf.gz
chrUn_JAAHUQ010001054v1	21345	C	A	1	A	missense_variant	MODERATE	LOC119878384	Transcript	XM_038589012	protein_coding	2/6	.	XM_038589012.1:c.191C>A	XP_038444940.1:p.Thr64Asn	259	191	64	T/N	aCc/aAc	1	SNV	XP_038444940	UU_Cfam_GSD_1.0_ROSY.refSeq.ensformat.gtf.gz
chrUn_JAAHUQ010001054v1	21374	G	A	1	A	missense_variant	MODERATE	LOC119878384	Transcript	XM_038589012	protein_coding	2/6	.	XM_038589012.1:c.220G>A	XP_038444940.1:p.Ala74Thr	288	220	74	A/T	Gca/Aca	1	SNV	XP_038444940	UU_Cfam_GSD_1.0_ROSY.refSeq.ensformat.gtf.gz
chrUn_JAAHUQ010001054v1	35879	G	A	1	A	missense_variant	MODERATE	LOC119874734	Transcript	XM_038589011	protein_coding	1/1	.	XM_038589011.1:c.118G>A	XP_038444939.1:p.Glu40Lys	118	118	40	E/K	Gag/Aag	1	SNV	XP_038444939	UU_Cfam_GSD_1.0_ROSY.refSeq.ensformat.gtf.gz
chrUn_JAAHUQ010001054v1	36320	C	T	2	T	missense_variant	MODERATE	LOC119874734	Transcript	XM_038589011	protein_coding	1/1	.	XM_038589011.1:c.559C>T	XP_038444939.1:p.Arg187Cys	559	559	187	R/C	Cgt/Tgt	1	SNV	XP_038444939	UU_Cfam_GSD_1.0_ROSY.refSeq.ensformat.gtf.gz
chrUn_JAAHUQ010001054v1	36830	A	G	1	G	missense_variant	MODERATE	LOC119874734	Transcript	XM_038589011	protein_coding	1/1	.	XM_038589011.1:c.1069A>G	XP_038444939.1:p.Thr357Ala	1069	1069	357	T/A	Acc/Gcc	1	SNV	XP_038444939	UU_Cfam_GSD_1.0_ROSY.refSeq.ensformat.gtf.gz
chrUn_JAAHUQ010001054v1	36895	T	A	1	A	missense_variant	MODERATE	LOC119874734	Transcript	XM_038589011	protein_coding	1/1	.	XM_038589011.1:c.1134T>A	XP_038444939.1:p.Asp378Glu	1134	1134	378	D/E	gaT/gaA	1	SNV	XP_038444939	UU_Cfam_GSD_1.0_ROSY.refSeq.ensformat.gtf.gz
chrUn_JAAHUQ010001054v1	37139	C	T	1	T	missense_variant	MODERATE	LOC119874734	Transcript	XM_038589011	protein_coding	1/1	.	XM_038589011.1:c.1378C>T	XP_038444939.1:p.Leu460Phe	1378	1378	460	L/F	Ctt/Ttt	1	SNV	XP_038444939	UU_Cfam_GSD_1.0_ROSY.refSeq.ensformat.gtf.gz
chrUn_JAAHUQ010001054v1	37218	A	C	1	C	missense_variant	MODERATE	LOC119874734	Transcript	XM_038589011	protein_coding	1/1	.	XM_038589011.1:c.1457A>C	XP_038444939.1:p.Asp486Ala	1457	1457	486	D/A	gAc/gCc	1	SNV	XP_038444939	UU_Cfam_GSD_1.0_ROSY.refSeq.ensformat.gtf.gz
chrUn_JAAHUQ010001102v1	57392	C	T	1	T	missense_variant	MODERATE	LOC119869228	Transcript	XM_038589045	protein_coding	4/7	.	XM_038589045.1:c.367C>T	XP_038444973.1:p.Leu123Phe	367	367	123	L/F	Ctt/Ttt	1	SNV	XP_038444973	UU_Cfam_GSD_1.0_ROSY.refSeq.ensformat.gtf.gz
chrUn_JAAHUQ010001102v1	58959	C	T	1	T	missense_variant	MODERATE	LOC119869228	Transcript	XM_038589045	protein_coding	5/7	.	XM_038589045.1:c.665C>T	XP_038444973.1:p.Ala222Val	665	665	222	A/V	gCt/gTt	1	SNV	XP_038444973	UU_Cfam_GSD_1.0_ROSY.refSeq.ensformat.gtf.gz
chrUn_JAAHUQ010001106v1	92078	G	A	1	A	missense_variant	MODERATE	LOC119878424	Transcript	XM_038589051	protein_coding	1/5	.	XM_038589051.1:c.89C>T	XP_038444979.1:p.Ala30Val	234	89	30	A/V	gCa/gTa	-1	SNV	XP_038444979	UU_Cfam_GSD_1.0_ROSY.refSeq.ensformat.gtf.gz
chrUn_JAAHUQ010001156v1	71319	A	C	1	C	missense_variant	MODERATE	LOC119878442	Transcript	XM_038589069	protein_coding	1/6	.	XM_038589069.1:c.152T>G	XP_038444997.1:p.Leu51Trp	468	152	51	L/W	tTg/tGg	-1	SNV	XP_038444997	UU_Cfam_GSD_1.0_ROSY.refSeq.ensformat.gtf.gz
chrUn_JAAHUQ010001156v1	74583	T	C	1	C	missense_variant	MODERATE	LOC119878442	Transcript	XM_038589065	protein_coding	2/8	.	XM_038589065.1:c.196A>G	XP_038444993.1:p.Thr66Ala	349	196	66	T/A	Act/Gct	-1	SNV	XP_038444993	UU_Cfam_GSD_1.0_ROSY.refSeq.ensformat.gtf.gz
chrUn_JAAHUQ010001156v1	74583	T	C	1	C	missense_variant	MODERATE	LOC119878442	Transcript	XM_038589066	protein_coding	2/8	.	XM_038589066.1:c.196A>G	XP_038444994.1:p.Thr66Ala	351	196	66	T/A	Act/Gct	-1	SNV	XP_038444994	UU_Cfam_GSD_1.0_ROSY.refSeq.ensformat.gtf.gz
chrUn_JAAHUQ010001156v1	74583	T	C	1	C	missense_variant	MODERATE	LOC119878442	Transcript	XM_038589067	protein_coding	2/8	.	XM_038589067.1:c.196A>G	XP_038444995.1:p.Thr66Ala	349	196	66	T/A	Act/Gct	-1	SNV	XP_038444995	UU_Cfam_GSD_1.0_ROSY.refSeq.ensformat.gtf.gz
chrUn_JAAHUQ010001156v1	74583	T	C	1	C	missense_variant	MODERATE	LOC119878442	Transcript	XM_038589068	protein_coding	2/8	.	XM_038589068.1:c.196A>G	XP_038444996.1:p.Thr66Ala	350	196	66	T/A	Act/Gct	-1	SNV	XP_038444996	UU_Cfam_GSD_1.0_ROSY.refSeq.ensformat.gtf.gz
chrUn_JAAHUQ010001163v1	60411	G	A	1	A	missense_variant	MODERATE	LOC119878447	Transcript	XM_038589079	protein_coding	2/8	.	XM_038589079.1:c.61G>A	XP_038445007.1:p.Val21Met	282	61	21	V/M	Gtg/Atg	1	SNV	XP_038445007	UU_Cfam_GSD_1.0_ROSY.refSeq.ensformat.gtf.gz
chrUn_JAAHUQ010001163v1	60432	C	G	1	G	missense_variant	MODERATE	LOC119878447	Transcript	XM_038589079	protein_coding	2/8	.	XM_038589079.1:c.82C>G	XP_038445007.1:p.Arg28Gly	303	82	28	R/G	Cga/Gga	1	SNV	XP_038445007	UU_Cfam_GSD_1.0_ROSY.refSeq.ensformat.gtf.gz
chrUn_JAAHUQ010001163v1	60722	A	G	1	G	missense_variant	MODERATE	LOC119878447	Transcript	XM_038589079	protein_coding	3/8	.	XM_038589079.1:c.142A>G	XP_038445007.1:p.Thr48Ala	363	142	48	T/A	Act/Gct	1	SNV	XP_038445007	UU_Cfam_GSD_1.0_ROSY.refSeq.ensformat.gtf.gz
chrUn_JAAHUQ010001163v1	60735	C	T	1	T	missense_variant	MODERATE	LOC119878447	Transcript	XM_038589079	protein_coding	3/8	.	XM_038589079.1:c.155C>T	XP_038445007.1:p.Ser52Leu	376	155	52	S/L	tCa/tTa	1	SNV	XP_038445007	UU_Cfam_GSD_1.0_ROSY.refSeq.ensformat.gtf.gz
chrUn_JAAHUQ010001163v1	91184	C	G	1	G	missense_variant	MODERATE	LOC119878447	Transcript	XM_038589079	protein_coding	4/8	.	XM_038589079.1:c.196C>G	XP_038445007.1:p.His66Asp	417	196	66	H/D	Cac/Gac	1	SNV	XP_038445007	UU_Cfam_GSD_1.0_ROSY.refSeq.ensformat.gtf.gz
chrUn_JAAHUQ010001163v1	91200	C	T	1	T	missense_variant	MODERATE	LOC119878447	Transcript	XM_038589079	protein_coding	4/8	.	XM_038589079.1:c.212C>T	XP_038445007.1:p.Thr71Ile	433	212	71	T/I	aCc/aTc	1	SNV	XP_038445007	UU_Cfam_GSD_1.0_ROSY.refSeq.ensformat.gtf.gz
chrUn_JAAHUQ010001163v1	91220	GCAGGGAGGCTT	G	1	-	frameshift_variant	HIGH	LOC119878447	Transcript	XM_038589079	protein_coding	4/8	.	XM_038589079.1:c.237_247del	XP_038445007.1:p.Arg80SerfsTer18	454-464	233-243	78-81	AGRL/X	gCAGGGAGGCTT/g	1	deletion	XP_038445007	UU_Cfam_GSD_1.0_ROSY.refSeq.ensformat.gtf.gz
chrUn_JAAHUQ010001163v1	91855	C	T	1	T	missense_variant	MODERATE	LOC119878447	Transcript	XM_038589079	protein_coding	5/8	.	XM_038589079.1:c.346C>T	XP_038445007.1:p.Arg116Cys	567	346	116	R/C	Cgt/Tgt	1	SNV	XP_038445007	UU_Cfam_GSD_1.0_ROSY.refSeq.ensformat.gtf.gz
chrUn_JAAHUQ010001163v1	91856	G	A	1	A	missense_variant	MODERATE	LOC119878447	Transcript	XM_038589079	protein_coding	5/8	.	XM_038589079.1:c.347G>A	XP_038445007.1:p.Arg116His	568	347	116	R/H	cGt/cAt	1	SNV	XP_038445007	UU_Cfam_GSD_1.0_ROSY.refSeq.ensformat.gtf.gz
chrUn_JAAHUQ010001163v1	91873	C	T	1	T	missense_variant	MODERATE	LOC119878447	Transcript	XM_038589079	protein_coding	5/8	.	XM_038589079.1:c.364C>T	XP_038445007.1:p.His122Tyr	585	364	122	H/Y	Cat/Tat	1	SNV	XP_038445007	UU_Cfam_GSD_1.0_ROSY.refSeq.ensformat.gtf.gz
chrUn_JAAHUQ010001163v1	91874	A	G	1	G	missense_variant	MODERATE	LOC119878447	Transcript	XM_038589079	protein_coding	5/8	.	XM_038589079.1:c.365A>G	XP_038445007.1:p.His122Arg	586	365	122	H/R	cAt/cGt	1	SNV	XP_038445007	UU_Cfam_GSD_1.0_ROSY.refSeq.ensformat.gtf.gz
chrUn_JAAHUQ010001163v1	91899	AG	A	1	-	frameshift_variant&splice_region_variant	HIGH	LOC119878447	Transcript	XM_038589079	protein_coding	5/8	.	XM_038589079.1:c.392+1del	.	612	391	131	G/X	Gga/ga	1	deletion	XP_038445007	UU_Cfam_GSD_1.0_ROSY.refSeq.ensformat.gtf.gz
chrUn_JAAHUQ010001163v1	112500	AC	A	1	-	frameshift_variant	HIGH	LOC119878447	Transcript	XM_038589079	protein_coding	6/8	.	XM_038589079.1:c.497del	XP_038445007.1:p.Pro166LeufsTer67	717	496	166	P/X	Cct/ct	1	deletion	XP_038445007	UU_Cfam_GSD_1.0_ROSY.refSeq.ensformat.gtf.gz
chrUn_JAAHUQ010001163v1	112508	G	A	1	A	missense_variant	MODERATE	LOC119878447	Transcript	XM_038589079	protein_coding	6/8	.	XM_038589079.1:c.503G>A	XP_038445007.1:p.Ser168Asn	724	503	168	S/N	aGt/aAt	1	SNV	XP_038445007	UU_Cfam_GSD_1.0_ROSY.refSeq.ensformat.gtf.gz
chrUn_JAAHUQ010001163v1	112528	C	T	1	T	missense_variant	MODERATE	LOC119878447	Transcript	XM_038589079	protein_coding	6/8	.	XM_038589079.1:c.523C>T	XP_038445007.1:p.Pro175Ser	744	523	175	P/S	Ccc/Tcc	1	SNV	XP_038445007	UU_Cfam_GSD_1.0_ROSY.refSeq.ensformat.gtf.gz
chrUn_JAAHUQ010001163v1	115609	G	A	1	A	missense_variant	MODERATE	LOC119878447	Transcript	XM_038589079	protein_coding	7/8	.	XM_038589079.1:c.554G>A	XP_038445007.1:p.Arg185His	775	554	185	R/H	cGc/cAc	1	SNV	XP_038445007	UU_Cfam_GSD_1.0_ROSY.refSeq.ensformat.gtf.gz
chrUn_JAAHUQ010001163v1	115616	G	A	1	A	stop_gained	HIGH	LOC119878447	Transcript	XM_038589079	protein_coding	7/8	.	XM_038589079.1:c.561G>A	XP_038445007.1:p.Trp187Ter	782	561	187	W/*	tgG/tgA	1	SNV	XP_038445007	UU_Cfam_GSD_1.0_ROSY.refSeq.ensformat.gtf.gz
chrUn_JAAHUQ010001163v1	115624	G	C	1	C	missense_variant	MODERATE	LOC119878447	Transcript	XM_038589079	protein_coding	7/8	.	XM_038589079.1:c.569G>C	XP_038445007.1:p.Arg190Pro	790	569	190	R/P	cGt/cCt	1	SNV	XP_038445007	UU_Cfam_GSD_1.0_ROSY.refSeq.ensformat.gtf.gz
chrUn_JAAHUQ010001163v1	115637	G	GT	1	T	frameshift_variant	HIGH	LOC119878447	Transcript	XM_038589079	protein_coding	7/8	.	XM_038589079.1:c.582_583insT	XP_038445007.1:p.Gly195TrpfsTer48	803-804	582-583	194-195	-/X	-/T	1	insertion	XP_038445007	UU_Cfam_GSD_1.0_ROSY.refSeq.ensformat.gtf.gz
chrUn_JAAHUQ010001163v1	115638	G	T	1	T	stop_gained	HIGH	LOC119878447	Transcript	XM_038589079	protein_coding	7/8	.	XM_038589079.1:c.583G>T	XP_038445007.1:p.Gly195Ter	804	583	195	G/*	Gga/Tga	1	SNV	XP_038445007	UU_Cfam_GSD_1.0_ROSY.refSeq.ensformat.gtf.gz
chrUn_JAAHUQ010001211v1	24064	C	T	1	T	missense_variant	MODERATE	LOC119878489	Transcript	XM_038589124	protein_coding	9/9	.	XM_038589124.1:c.1214G>A	XP_038445052.1:p.Arg405His	1758	1214	405	R/H	cGc/cAc	-1	SNV	XP_038445052	UU_Cfam_GSD_1.0_ROSY.refSeq.ensformat.gtf.gz
chrUn_JAAHUQ010001211v1	26104	C	CTGCAAGATT	1	TGCAAGATT	splice_acceptor_variant	HIGH	LOC119878489	Transcript	XM_038589124	protein_coding	.	7/8	XM_038589124.1:c.1074-2_1074-1insAATCTTGCA	.	.	.	.	.	.	-1	insertion	XP_038445052	UU_Cfam_GSD_1.0_ROSY.refSeq.ensformat.gtf.gz
chrUn_JAAHUQ010001211v1	38301	T	C	1	C	missense_variant	MODERATE	LOC119878489	Transcript	XM_038589124	protein_coding	2/9	.	XM_038589124.1:c.244A>G	XP_038445052.1:p.Ser82Gly	788	244	82	S/G	Agc/Ggc	-1	SNV	XP_038445052	UU_Cfam_GSD_1.0_ROSY.refSeq.ensformat.gtf.gz
chrUn_JAAHUQ010001216v1	44563	G	C	1	C	missense_variant	MODERATE	LOC119878501	Transcript	XM_038589130	protein_coding	1/1	.	XM_038589130.1:c.231C>G	XP_038445058.1:p.His77Gln	231	231	77	H/Q	caC/caG	-1	SNV	XP_038445058	UU_Cfam_GSD_1.0_ROSY.refSeq.ensformat.gtf.gz
chrUn_JAAHUQ010001216v1	44639	G	A	1	A	missense_variant	MODERATE	LOC119878501	Transcript	XM_038589130	protein_coding	1/1	.	XM_038589130.1:c.155C>T	XP_038445058.1:p.Pro52Leu	155	155	52	P/L	cCg/cTg	-1	SNV	XP_038445058	UU_Cfam_GSD_1.0_ROSY.refSeq.ensformat.gtf.gz
chrUn_JAAHUQ010001216v1	94717	C	T	2	T	missense_variant	MODERATE	LOC119869175	Transcript	XM_038589128	protein_coding	1/1	.	XM_038589128.1:c.1609G>A	XP_038445056.1:p.Gly537Arg	1692	1609	537	G/R	Ggg/Agg	-1	SNV	XP_038445056	UU_Cfam_GSD_1.0_ROSY.refSeq.ensformat.gtf.gz
chrUn_JAAHUQ010001216v1	94795	C	T	1	T	missense_variant	MODERATE	LOC119869175	Transcript	XM_038589128	protein_coding	1/1	.	XM_038589128.1:c.1531G>A	XP_038445056.1:p.Gly511Arg	1614	1531	511	G/R	Ggg/Agg	-1	SNV	XP_038445056	UU_Cfam_GSD_1.0_ROSY.refSeq.ensformat.gtf.gz
chrUn_JAAHUQ010001216v1	107651	C	T	1	T	missense_variant	MODERATE	LOC119869177	Transcript	XM_038589129	protein_coding	4/4	.	XM_038589129.1:c.634G>A	XP_038445057.1:p.Glu212Lys	702	634	212	E/K	Gag/Aag	-1	SNV	XP_038445057	UU_Cfam_GSD_1.0_ROSY.refSeq.ensformat.gtf.gz
chrUn_JAAHUQ010001216v1	109964	G	A	1	A	stop_gained	HIGH	LOC119869177	Transcript	XM_038589129	protein_coding	2/4	.	XM_038589129.1:c.220C>T	XP_038445057.1:p.Arg74Ter	288	220	74	R/*	Cga/Tga	-1	SNV	XP_038445057	UU_Cfam_GSD_1.0_ROSY.refSeq.ensformat.gtf.gz
chrUn_JAAHUQ010001216v1	110014	C	T	1	T	missense_variant	MODERATE	LOC119869177	Transcript	XM_038589129	protein_coding	2/4	.	XM_038589129.1:c.170G>A	XP_038445057.1:p.Arg57Gln	238	170	57	R/Q	cGg/cAg	-1	SNV	XP_038445057	UU_Cfam_GSD_1.0_ROSY.refSeq.ensformat.gtf.gz
chrUn_JAAHUQ010001216v1	110021	C	T	1	T	missense_variant	MODERATE	LOC119869177	Transcript	XM_038589129	protein_coding	2/4	.	XM_038589129.1:c.163G>A	XP_038445057.1:p.Gly55Arg	231	163	55	G/R	Ggg/Agg	-1	SNV	XP_038445057	UU_Cfam_GSD_1.0_ROSY.refSeq.ensformat.gtf.gz
chrUn_JAAHUQ010001216v1	110954	C	T	1	T	missense_variant	MODERATE	LOC119869177	Transcript	XM_038589129	protein_coding	1/4	.	XM_038589129.1:c.17G>A	XP_038445057.1:p.Arg6Gln	85	17	6	R/Q	cGg/cAg	-1	SNV	XP_038445057	UU_Cfam_GSD_1.0_ROSY.refSeq.ensformat.gtf.gz
chrUn_JAAHUQ010001216v1	120051	C	T	1	T	missense_variant	MODERATE	LOC119869185	Transcript	XM_038589131	protein_coding	2/5	.	XM_038589131.1:c.211G>A	XP_038445059.1:p.Ala71Thr	211	211	71	A/T	Gcc/Acc	-1	SNV	XP_038445059	UU_Cfam_GSD_1.0_ROSY.refSeq.ensformat.gtf.gz
chrUn_JAAHUQ010001216v1	120631	A	G	1	G	missense_variant	MODERATE	LOC119869185	Transcript	XM_038589131	protein_coding	1/5	.	XM_038589131.1:c.85T>C	XP_038445059.1:p.Phe29Leu	85	85	29	F/L	Ttc/Ctc	-1	SNV	XP_038445059	UU_Cfam_GSD_1.0_ROSY.refSeq.ensformat.gtf.gz
chrUn_JAAHUQ010001229v1	17448	C	T	2	T	missense_variant	MODERATE	LOC119878506	Transcript	XM_038589135	protein_coding	2/6	.	XM_038589135.1:c.1225C>T	XP_038445063.1:p.Arg409Cys	1225	1225	409	R/C	Cgc/Tgc	1	SNV	XP_038445063	UU_Cfam_GSD_1.0_ROSY.refSeq.ensformat.gtf.gz
chrUn_JAAHUQ010001286v1	39988	A	T	2	T	missense_variant	MODERATE	LOC119878561	Transcript	XM_038589176	protein_coding	11/20	.	XM_038589176.1:c.1526A>T	XP_038445104.1:p.His509Leu	1528	1526	509	H/L	cAt/cTt	1	SNV	XP_038445104	UU_Cfam_GSD_1.0_ROSY.refSeq.ensformat.gtf.gz
chrUn_JAAHUQ010001286v1	39988	A	T	2	T	missense_variant	MODERATE	LOC119878561	Transcript	XM_038589177	protein_coding	11/20	.	XM_038589177.1:c.1526A>T	XP_038445105.1:p.His509Leu	1528	1526	509	H/L	cAt/cTt	1	SNV	XP_038445105	UU_Cfam_GSD_1.0_ROSY.refSeq.ensformat.gtf.gz
chrUn_JAAHUQ010001286v1	39988	A	T	2	T	missense_variant	MODERATE	LOC119878561	Transcript	XM_038589178	protein_coding	11/19	.	XM_038589178.1:c.1526A>T	XP_038445106.1:p.His509Leu	1528	1526	509	H/L	cAt/cTt	1	SNV	XP_038445106	UU_Cfam_GSD_1.0_ROSY.refSeq.ensformat.gtf.gz
chrUn_JAAHUQ010001286v1	39988	A	T	2	T	missense_variant	MODERATE	LOC119878561	Transcript	XM_038589179	protein_coding	11/21	.	XM_038589179.1:c.1526A>T	XP_038445107.1:p.His509Leu	1528	1526	509	H/L	cAt/cTt	1	SNV	XP_038445107	UU_Cfam_GSD_1.0_ROSY.refSeq.ensformat.gtf.gz
chrUn_JAAHUQ010001286v1	39988	A	T	2	T	missense_variant	MODERATE	LOC119878561	Transcript	XM_038589180	protein_coding	11/19	.	XM_038589180.1:c.1526A>T	XP_038445108.1:p.His509Leu	1528	1526	509	H/L	cAt/cTt	1	SNV	XP_038445108	UU_Cfam_GSD_1.0_ROSY.refSeq.ensformat.gtf.gz
chrUn_JAAHUQ010001286v1	39988	A	T	2	T	missense_variant	MODERATE	LOC119878561	Transcript	XM_038589181	protein_coding	6/15	.	XM_038589181.1:c.1058A>T	XP_038445109.1:p.His353Leu	1073	1058	353	H/L	cAt/cTt	1	SNV	XP_038445109	UU_Cfam_GSD_1.0_ROSY.refSeq.ensformat.gtf.gz
chrUn_JAAHUQ010001286v1	39988	A	T	2	T	missense_variant	MODERATE	LOC119878561	Transcript	XM_038589183	protein_coding	11/19	.	XM_038589183.1:c.1526A>T	XP_038445111.1:p.His509Leu	1528	1526	509	H/L	cAt/cTt	1	SNV	XP_038445111	UU_Cfam_GSD_1.0_ROSY.refSeq.ensformat.gtf.gz
chrUn_JAAHUQ010001286v1	39988	A	T	2	T	missense_variant	MODERATE	LOC119878561	Transcript	XM_038589184	protein_coding	11/19	.	XM_038589184.1:c.1526A>T	XP_038445112.1:p.His509Leu	1528	1526	509	H/L	cAt/cTt	1	SNV	XP_038445112	UU_Cfam_GSD_1.0_ROSY.refSeq.ensformat.gtf.gz
chrUn_JAAHUQ010001286v1	39988	A	T	2	T	missense_variant	MODERATE	LOC119878561	Transcript	XM_038589185	protein_coding	11/18	.	XM_038589185.1:c.1526A>T	XP_038445113.1:p.His509Leu	1528	1526	509	H/L	cAt/cTt	1	SNV	XP_038445113	UU_Cfam_GSD_1.0_ROSY.refSeq.ensformat.gtf.gz
chrUn_JAAHUQ010001286v1	39988	A	T	2	T	missense_variant	MODERATE	LOC119878561	Transcript	XM_038589186	protein_coding	11/17	.	XM_038589186.1:c.1526A>T	XP_038445114.1:p.His509Leu	1528	1526	509	H/L	cAt/cTt	1	SNV	XP_038445114	UU_Cfam_GSD_1.0_ROSY.refSeq.ensformat.gtf.gz
chrUn_JAAHUQ010001286v1	39988	A	T	2	T	missense_variant	MODERATE	LOC119878561	Transcript	XM_038589187	protein_coding	11/16	.	XM_038589187.1:c.1526A>T	XP_038445115.1:p.His509Leu	1528	1526	509	H/L	cAt/cTt	1	SNV	XP_038445115	UU_Cfam_GSD_1.0_ROSY.refSeq.ensformat.gtf.gz
chrUn_JAAHUQ010001286v1	40245	T	C	2	C	missense_variant	MODERATE	LOC119878561	Transcript	XM_038589176	protein_coding	11/20	.	XM_038589176.1:c.1783T>C	XP_038445104.1:p.Phe595Leu	1785	1783	595	F/L	Ttt/Ctt	1	SNV	XP_038445104	UU_Cfam_GSD_1.0_ROSY.refSeq.ensformat.gtf.gz
chrUn_JAAHUQ010001286v1	40245	T	C	2	C	missense_variant	MODERATE	LOC119878561	Transcript	XM_038589177	protein_coding	11/20	.	XM_038589177.1:c.1783T>C	XP_038445105.1:p.Phe595Leu	1785	1783	595	F/L	Ttt/Ctt	1	SNV	XP_038445105	UU_Cfam_GSD_1.0_ROSY.refSeq.ensformat.gtf.gz
chrUn_JAAHUQ010001286v1	40245	T	C	2	C	missense_variant	MODERATE	LOC119878561	Transcript	XM_038589178	protein_coding	11/19	.	XM_038589178.1:c.1783T>C	XP_038445106.1:p.Phe595Leu	1785	1783	595	F/L	Ttt/Ctt	1	SNV	XP_038445106	UU_Cfam_GSD_1.0_ROSY.refSeq.ensformat.gtf.gz
chrUn_JAAHUQ010001286v1	40245	T	C	2	C	missense_variant	MODERATE	LOC119878561	Transcript	XM_038589179	protein_coding	11/21	.	XM_038589179.1:c.1783T>C	XP_038445107.1:p.Phe595Leu	1785	1783	595	F/L	Ttt/Ctt	1	SNV	XP_038445107	UU_Cfam_GSD_1.0_ROSY.refSeq.ensformat.gtf.gz
chrUn_JAAHUQ010001286v1	40245	T	C	2	C	missense_variant	MODERATE	LOC119878561	Transcript	XM_038589180	protein_coding	11/19	.	XM_038589180.1:c.1783T>C	XP_038445108.1:p.Phe595Leu	1785	1783	595	F/L	Ttt/Ctt	1	SNV	XP_038445108	UU_Cfam_GSD_1.0_ROSY.refSeq.ensformat.gtf.gz
chrUn_JAAHUQ010001286v1	40245	T	C	2	C	missense_variant	MODERATE	LOC119878561	Transcript	XM_038589181	protein_coding	6/15	.	XM_038589181.1:c.1315T>C	XP_038445109.1:p.Phe439Leu	1330	1315	439	F/L	Ttt/Ctt	1	SNV	XP_038445109	UU_Cfam_GSD_1.0_ROSY.refSeq.ensformat.gtf.gz
chrUn_JAAHUQ010001286v1	40245	T	C	2	C	missense_variant	MODERATE	LOC119878561	Transcript	XM_038589183	protein_coding	11/19	.	XM_038589183.1:c.1783T>C	XP_038445111.1:p.Phe595Leu	1785	1783	595	F/L	Ttt/Ctt	1	SNV	XP_038445111	UU_Cfam_GSD_1.0_ROSY.refSeq.ensformat.gtf.gz
chrUn_JAAHUQ010001286v1	40245	T	C	2	C	missense_variant	MODERATE	LOC119878561	Transcript	XM_038589184	protein_coding	11/19	.	XM_038589184.1:c.1783T>C	XP_038445112.1:p.Phe595Leu	1785	1783	595	F/L	Ttt/Ctt	1	SNV	XP_038445112	UU_Cfam_GSD_1.0_ROSY.refSeq.ensformat.gtf.gz
chrUn_JAAHUQ010001286v1	40245	T	C	2	C	missense_variant	MODERATE	LOC119878561	Transcript	XM_038589185	protein_coding	11/18	.	XM_038589185.1:c.1783T>C	XP_038445113.1:p.Phe595Leu	1785	1783	595	F/L	Ttt/Ctt	1	SNV	XP_038445113	UU_Cfam_GSD_1.0_ROSY.refSeq.ensformat.gtf.gz
chrUn_JAAHUQ010001286v1	40245	T	C	2	C	missense_variant	MODERATE	LOC119878561	Transcript	XM_038589186	protein_coding	11/17	.	XM_038589186.1:c.1783T>C	XP_038445114.1:p.Phe595Leu	1785	1783	595	F/L	Ttt/Ctt	1	SNV	XP_038445114	UU_Cfam_GSD_1.0_ROSY.refSeq.ensformat.gtf.gz
chrUn_JAAHUQ010001286v1	40245	T	C	2	C	missense_variant	MODERATE	LOC119878561	Transcript	XM_038589187	protein_coding	11/16	.	XM_038589187.1:c.1783T>C	XP_038445115.1:p.Phe595Leu	1785	1783	595	F/L	Ttt/Ctt	1	SNV	XP_038445115	UU_Cfam_GSD_1.0_ROSY.refSeq.ensformat.gtf.gz
chrUn_JAAHUQ010001376v1	27799	G	A	1	A	missense_variant	MODERATE	LOC119878654	Transcript	XM_038589243	protein_coding	1/1	.	XM_038589243.1:c.83G>A	XP_038445171.1:p.Gly28Asp	83	83	28	G/D	gGc/gAc	1	SNV	XP_038445171	UU_Cfam_GSD_1.0_ROSY.refSeq.ensformat.gtf.gz
chrUn_JAAHUQ010001376v1	27891	G	A	1	A	missense_variant	MODERATE	LOC119878654	Transcript	XM_038589243	protein_coding	1/1	.	XM_038589243.1:c.175G>A	XP_038445171.1:p.Ala59Thr	175	175	59	A/T	Gca/Aca	1	SNV	XP_038445171	UU_Cfam_GSD_1.0_ROSY.refSeq.ensformat.gtf.gz
chrUn_JAAHUQ010001379v1	39231	C	T	1	T	missense_variant	MODERATE	LOC119878658	Transcript	XM_038589248	protein_coding	7/7	.	XM_038589248.1:c.839G>A	XP_038445176.1:p.Arg280Gln	897	839	280	R/Q	cGa/cAa	-1	SNV	XP_038445176	UU_Cfam_GSD_1.0_ROSY.refSeq.ensformat.gtf.gz
chrUn_JAAHUQ010001396v1	24331	G	A	1	A	missense_variant	MODERATE	RFT1_2	Transcript	XM_038589255	protein_coding	10/13	.	XM_038589255.1:c.980C>T	XP_038445183.1:p.Ala327Val	1059	980	327	A/V	gCg/gTg	-1	SNV	XP_038445183	UU_Cfam_GSD_1.0_ROSY.refSeq.ensformat.gtf.gz
chrUn_JAAHUQ010001396v1	24331	G	A	1	A	missense_variant	MODERATE	RFT1_2	Transcript	XM_038589256	protein_coding	9/12	.	XM_038589256.1:c.929C>T	XP_038445184.1:p.Ala310Val	1008	929	310	A/V	gCg/gTg	-1	SNV	XP_038445184	UU_Cfam_GSD_1.0_ROSY.refSeq.ensformat.gtf.gz
chrUn_JAAHUQ010001568v1	18980	A	C	1	C	missense_variant	MODERATE	LOC119868911	Transcript	XM_038589374	protein_coding	7/12	.	XM_038589374.1:c.4240T>G	XP_038445302.1:p.Ser1414Ala	4449	4240	1414	S/A	Tca/Gca	-1	SNV	XP_038445302	UU_Cfam_GSD_1.0_ROSY.refSeq.ensformat.gtf.gz
chrUn_JAAHUQ010001633v1	30342	C	T	1	T	missense_variant	MODERATE	LOC119878849	Transcript	XM_038589409	protein_coding	1/8	.	XM_038589409.1:c.121G>A	XP_038445337.1:p.Gly41Arg	572	121	41	G/R	Gga/Aga	-1	SNV	XP_038445337	UU_Cfam_GSD_1.0_ROSY.refSeq.ensformat.gtf.gz
chrUn_JAAHUQ010001633v1	30377	G	C	1	C	missense_variant	MODERATE	LOC119878849	Transcript	XM_038589409	protein_coding	1/8	.	XM_038589409.1:c.86C>G	XP_038445337.1:p.Pro29Arg	537	86	29	P/R	cCt/cGt	-1	SNV	XP_038445337	UU_Cfam_GSD_1.0_ROSY.refSeq.ensformat.gtf.gz
chrUn_JAAHUQ010001633v1	30391	C	G	1	G	missense_variant	MODERATE	LOC119878849	Transcript	XM_038589409	protein_coding	1/8	.	XM_038589409.1:c.72G>C	XP_038445337.1:p.Arg24Ser	523	72	24	R/S	agG/agC	-1	SNV	XP_038445337	UU_Cfam_GSD_1.0_ROSY.refSeq.ensformat.gtf.gz
chrUn_JAAHUQ010001633v1	30459	T	C	1	C	missense_variant	MODERATE	LOC119878849	Transcript	XM_038589409	protein_coding	1/8	.	XM_038589409.1:c.4A>G	XP_038445337.1:p.Lys2Glu	455	4	2	K/E	Aaa/Gaa	-1	SNV	XP_038445337	UU_Cfam_GSD_1.0_ROSY.refSeq.ensformat.gtf.gz
chrUn_JAAHUQ010001715v1	18576	T	C	2	C	missense_variant	MODERATE	LOC119878901	Transcript	XM_038589439	protein_coding	1/9	.	XM_038589439.1:c.394T>C	XP_038445367.1:p.Ser132Pro	409	394	132	S/P	Tca/Cca	1	SNV	XP_038445367	UU_Cfam_GSD_1.0_ROSY.refSeq.ensformat.gtf.gz
chrUn_JAAHUQ010001715v1	18576	T	C	2	C	missense_variant	MODERATE	LOC119878901	Transcript	XM_038589440	protein_coding	1/9	.	XM_038589440.1:c.394T>C	XP_038445368.1:p.Ser132Pro	409	394	132	S/P	Tca/Cca	1	SNV	XP_038445368	UU_Cfam_GSD_1.0_ROSY.refSeq.ensformat.gtf.gz
chrUn_JAAHUQ010001751v1	19785	T	C	1	C	missense_variant	MODERATE	LOC119878915	Transcript	XM_038589453	protein_coding	1/1	.	XM_038589453.1:c.68A>G	XP_038445381.1:p.Tyr23Cys	68	68	23	Y/C	tAc/tGc	-1	SNV	XP_038445381	UU_Cfam_GSD_1.0_ROSY.refSeq.ensformat.gtf.gz
chrUn_JAAHUQ010001751v1	29763	G	A	1	A	missense_variant	MODERATE	LOC119868884	Transcript	XM_038589454	protein_coding	4/8	.	XM_038589454.1:c.308G>A	XP_038445382.1:p.Arg103His	308	308	103	R/H	cGt/cAt	1	SNV	XP_038445382	UU_Cfam_GSD_1.0_ROSY.refSeq.ensformat.gtf.gz
chrUn_JAAHUQ010001751v1	29787	G	T	1	T	missense_variant	MODERATE	LOC119868884	Transcript	XM_038589454	protein_coding	4/8	.	XM_038589454.1:c.332G>T	XP_038445382.1:p.Gly111Val	332	332	111	G/V	gGt/gTt	1	SNV	XP_038445382	UU_Cfam_GSD_1.0_ROSY.refSeq.ensformat.gtf.gz
chrUn_JAAHUQ010001751v1	29798	C	CA	1	A	frameshift_variant	HIGH	LOC119868884	Transcript	XM_038589454	protein_coding	4/8	.	XM_038589454.1:c.344dup	XP_038445382.1:p.His115GlnfsTer13	343-344	343-344	115	H/QX	cac/cAac	1	insertion	XP_038445382	UU_Cfam_GSD_1.0_ROSY.refSeq.ensformat.gtf.gz
chrUn_JAAHUQ010001751v1	29799	A	AC	1	C	frameshift_variant	HIGH	LOC119868884	Transcript	XM_038589454	protein_coding	4/8	.	XM_038589454.1:c.345dup	XP_038445382.1:p.Ala116ArgfsTer12	344-345	344-345	115	H/HX	cac/caCc	1	insertion	XP_038445382	UU_Cfam_GSD_1.0_ROSY.refSeq.ensformat.gtf.gz
chrUn_JAAHUQ010001751v1	29800	C	CT	1	T	frameshift_variant	HIGH	LOC119868884	Transcript	XM_038589454	protein_coding	4/8	.	XM_038589454.1:c.345_346insT	XP_038445382.1:p.Ala116CysfsTer12	345-346	345-346	115-116	-/X	-/T	1	insertion	XP_038445382	UU_Cfam_GSD_1.0_ROSY.refSeq.ensformat.gtf.gz
chrUn_JAAHUQ010001751v1	29849	G	A	1	A	missense_variant	MODERATE	LOC119868884	Transcript	XM_038589454	protein_coding	4/8	.	XM_038589454.1:c.394G>A	XP_038445382.1:p.Gly132Arg	394	394	132	G/R	Ggg/Agg	1	SNV	XP_038445382	UU_Cfam_GSD_1.0_ROSY.refSeq.ensformat.gtf.gz
chrUn_JAAHUQ010001751v1	30477	A	G	1	G	missense_variant	MODERATE	LOC119868884	Transcript	XM_038589454	protein_coding	5/8	.	XM_038589454.1:c.421A>G	XP_038445382.1:p.Arg141Gly	421	421	141	R/G	Agg/Ggg	1	SNV	XP_038445382	UU_Cfam_GSD_1.0_ROSY.refSeq.ensformat.gtf.gz
chrUn_JAAHUQ010001751v1	30597	G	C	1	C	missense_variant	MODERATE	LOC119868884	Transcript	XM_038589454	protein_coding	5/8	.	XM_038589454.1:c.541G>C	XP_038445382.1:p.Asp181His	541	541	181	D/H	Gac/Cac	1	SNV	XP_038445382	UU_Cfam_GSD_1.0_ROSY.refSeq.ensformat.gtf.gz
chrUn_JAAHUQ010001751v1	30622	C	A	1	A	missense_variant	MODERATE	LOC119868884	Transcript	XM_038589454	protein_coding	5/8	.	XM_038589454.1:c.566C>A	XP_038445382.1:p.Thr189Lys	566	566	189	T/K	aCg/aAg	1	SNV	XP_038445382	UU_Cfam_GSD_1.0_ROSY.refSeq.ensformat.gtf.gz
chrUn_JAAHUQ010001751v1	30626	G	C	1	C	missense_variant	MODERATE	LOC119868884	Transcript	XM_038589454	protein_coding	5/8	.	XM_038589454.1:c.570G>C	XP_038445382.1:p.Glu190Asp	570	570	190	E/D	gaG/gaC	1	SNV	XP_038445382	UU_Cfam_GSD_1.0_ROSY.refSeq.ensformat.gtf.gz
chrUn_JAAHUQ010001751v1	32654	A	G	1	G	missense_variant	MODERATE	LOC119868884	Transcript	XM_038589454	protein_coding	8/8	.	XM_038589454.1:c.887A>G	XP_038445382.1:p.Gln296Arg	887	887	296	Q/R	cAa/cGa	1	SNV	XP_038445382	UU_Cfam_GSD_1.0_ROSY.refSeq.ensformat.gtf.gz
chrUn_JAAHUQ010001751v1	32655	A	C	1	C	missense_variant	MODERATE	LOC119868884	Transcript	XM_038589454	protein_coding	8/8	.	XM_038589454.1:c.888A>C	XP_038445382.1:p.Gln296His	888	888	296	Q/H	caA/caC	1	SNV	XP_038445382	UU_Cfam_GSD_1.0_ROSY.refSeq.ensformat.gtf.gz
chrUn_JAAHUQ010001751v1	32686	C	G	1	G	missense_variant	MODERATE	LOC119868884	Transcript	XM_038589454	protein_coding	8/8	.	XM_038589454.1:c.919C>G	XP_038445382.1:p.Pro307Ala	919	919	307	P/A	Ccg/Gcg	1	SNV	XP_038445382	UU_Cfam_GSD_1.0_ROSY.refSeq.ensformat.gtf.gz
chrUn_JAAHUQ010001751v1	32845	C	T	1	T	missense_variant	MODERATE	LOC119868884	Transcript	XM_038589454	protein_coding	8/8	.	XM_038589454.1:c.1078C>T	XP_038445382.1:p.Pro360Ser	1078	1078	360	P/S	Cca/Tca	1	SNV	XP_038445382	UU_Cfam_GSD_1.0_ROSY.refSeq.ensformat.gtf.gz
chrUn_JAAHUQ010001837v1	24076	C	T	2	T	missense_variant	MODERATE	LOC119878965	Transcript	XM_038589478	protein_coding	2/5	.	XM_038589478.1:c.178G>A	XP_038445406.1:p.Gly60Arg	178	178	60	G/R	Ggg/Agg	-1	SNV	XP_038445406	UU_Cfam_GSD_1.0_ROSY.refSeq.ensformat.gtf.gz
chrUn_JAAHUQ010001837v1	24094	G	C	2	C	missense_variant	MODERATE	LOC119878965	Transcript	XM_038589478	protein_coding	2/5	.	XM_038589478.1:c.160C>G	XP_038445406.1:p.Leu54Val	160	160	54	L/V	Ctt/Gtt	-1	SNV	XP_038445406	UU_Cfam_GSD_1.0_ROSY.refSeq.ensformat.gtf.gz
chrUn_JAAHUQ010001905v1	7942	A	G	2	G	missense_variant	MODERATE	LOC119879041	Transcript	XM_038589508	protein_coding	4/4	.	XM_038589508.1:c.326T>C	XP_038445436.1:p.Leu109Ser	932	326	109	L/S	tTg/tCg	-1	SNV	XP_038445436	UU_Cfam_GSD_1.0_ROSY.refSeq.ensformat.gtf.gz
chrUn_JAAHUQ010001905v1	7942	A	G	2	G	missense_variant	MODERATE	LOC119879041	Transcript	XM_038589509	protein_coding	4/4	.	XM_038589509.1:c.326T>C	XP_038445437.1:p.Leu109Ser	959	326	109	L/S	tTg/tCg	-1	SNV	XP_038445437	UU_Cfam_GSD_1.0_ROSY.refSeq.ensformat.gtf.gz
chrUn_JAAHUQ010001905v1	7942	A	G	2	G	missense_variant	MODERATE	LOC119879041	Transcript	XM_038589510	protein_coding	4/4	.	XM_038589510.1:c.326T>C	XP_038445438.1:p.Leu109Ser	1046	326	109	L/S	tTg/tCg	-1	SNV	XP_038445438	UU_Cfam_GSD_1.0_ROSY.refSeq.ensformat.gtf.gz
chrUn_JAAHUQ010001905v1	7942	A	G	2	G	missense_variant	MODERATE	LOC119879041	Transcript	XM_038589511	protein_coding	4/4	.	XM_038589511.1:c.326T>C	XP_038445439.1:p.Leu109Ser	843	326	109	L/S	tTg/tCg	-1	SNV	XP_038445439	UU_Cfam_GSD_1.0_ROSY.refSeq.ensformat.gtf.gz
chrUn_JAAHUQ010001905v1	7942	A	G	2	G	missense_variant	MODERATE	LOC119879041	Transcript	XM_038589512	protein_coding	4/4	.	XM_038589512.1:c.326T>C	XP_038445440.1:p.Leu109Ser	887	326	109	L/S	tTg/tCg	-1	SNV	XP_038445440	UU_Cfam_GSD_1.0_ROSY.refSeq.ensformat.gtf.gz
chrUn_JAAHUQ010001905v1	7942	A	G	2	G	missense_variant	MODERATE	LOC119879041	Transcript	XM_038589513	protein_coding	3/3	.	XM_038589513.1:c.326T>C	XP_038445441.1:p.Leu109Ser	846	326	109	L/S	tTg/tCg	-1	SNV	XP_038445441	UU_Cfam_GSD_1.0_ROSY.refSeq.ensformat.gtf.gz
chrUn_JAAHUQ010001905v1	7942	A	G	2	G	missense_variant	MODERATE	LOC119879041	Transcript	XM_038589514	protein_coding	3/3	.	XM_038589514.1:c.326T>C	XP_038445442.1:p.Leu109Ser	812	326	109	L/S	tTg/tCg	-1	SNV	XP_038445442	UU_Cfam_GSD_1.0_ROSY.refSeq.ensformat.gtf.gz
chrUn_JAAHUQ010001905v1	8124	A	C	1	C	missense_variant	MODERATE	LOC119879041	Transcript	XM_038589508	protein_coding	4/4	.	XM_038589508.1:c.144T>G	XP_038445436.1:p.Ile48Met	750	144	48	I/M	atT/atG	-1	SNV	XP_038445436	UU_Cfam_GSD_1.0_ROSY.refSeq.ensformat.gtf.gz
chrUn_JAAHUQ010001905v1	8124	A	C	1	C	missense_variant	MODERATE	LOC119879041	Transcript	XM_038589509	protein_coding	4/4	.	XM_038589509.1:c.144T>G	XP_038445437.1:p.Ile48Met	777	144	48	I/M	atT/atG	-1	SNV	XP_038445437	UU_Cfam_GSD_1.0_ROSY.refSeq.ensformat.gtf.gz
chrUn_JAAHUQ010001905v1	8124	A	C	1	C	missense_variant	MODERATE	LOC119879041	Transcript	XM_038589510	protein_coding	4/4	.	XM_038589510.1:c.144T>G	XP_038445438.1:p.Ile48Met	864	144	48	I/M	atT/atG	-1	SNV	XP_038445438	UU_Cfam_GSD_1.0_ROSY.refSeq.ensformat.gtf.gz
chrUn_JAAHUQ010001905v1	8124	A	C	1	C	missense_variant	MODERATE	LOC119879041	Transcript	XM_038589511	protein_coding	4/4	.	XM_038589511.1:c.144T>G	XP_038445439.1:p.Ile48Met	661	144	48	I/M	atT/atG	-1	SNV	XP_038445439	UU_Cfam_GSD_1.0_ROSY.refSeq.ensformat.gtf.gz
chrUn_JAAHUQ010001905v1	8124	A	C	1	C	missense_variant	MODERATE	LOC119879041	Transcript	XM_038589512	protein_coding	4/4	.	XM_038589512.1:c.144T>G	XP_038445440.1:p.Ile48Met	705	144	48	I/M	atT/atG	-1	SNV	XP_038445440	UU_Cfam_GSD_1.0_ROSY.refSeq.ensformat.gtf.gz
chrUn_JAAHUQ010001905v1	8124	A	C	1	C	missense_variant	MODERATE	LOC119879041	Transcript	XM_038589513	protein_coding	3/3	.	XM_038589513.1:c.144T>G	XP_038445441.1:p.Ile48Met	664	144	48	I/M	atT/atG	-1	SNV	XP_038445441	UU_Cfam_GSD_1.0_ROSY.refSeq.ensformat.gtf.gz
chrUn_JAAHUQ010001905v1	8124	A	C	1	C	missense_variant	MODERATE	LOC119879041	Transcript	XM_038589514	protein_coding	3/3	.	XM_038589514.1:c.144T>G	XP_038445442.1:p.Ile48Met	630	144	48	I/M	atT/atG	-1	SNV	XP_038445442	UU_Cfam_GSD_1.0_ROSY.refSeq.ensformat.gtf.gz
chrUn_JAAHUQ010002155v1	30500	T	G	2	G	splice_donor_variant	HIGH	LOC102153922	Transcript	XM_038589602	protein_coding	.	5/5	XM_038589602.1:c.697+1T>G	.	.	.	.	.	.	1	SNV	XP_038445530	UU_Cfam_GSD_1.0_ROSY.refSeq.ensformat.gtf.gz
chrUn_JAAHUQ010002155v1	30500	T	G	2	G	splice_donor_variant	HIGH	LOC102153922	Transcript	XM_038589603	protein_coding	.	4/4	XM_038589603.1:c.586+1T>G	.	.	.	.	.	.	1	SNV	XP_038445531	UU_Cfam_GSD_1.0_ROSY.refSeq.ensformat.gtf.gz
chrUn_JAAHUQ010002155v1	31206	A	T	1	T	missense_variant	MODERATE	LOC102153922	Transcript	XM_038589602	protein_coding	6/6	.	XM_038589602.1:c.1166A>T	XP_038445530.1:p.Glu389Val	1232	1166	389	E/V	gAg/gTg	1	SNV	XP_038445530	UU_Cfam_GSD_1.0_ROSY.refSeq.ensformat.gtf.gz
chrUn_JAAHUQ010002155v1	31206	A	T	1	T	missense_variant	MODERATE	LOC102153922	Transcript	XM_038589603	protein_coding	5/5	.	XM_038589603.1:c.1055A>T	XP_038445531.1:p.Glu352Val	1121	1055	352	E/V	gAg/gTg	1	SNV	XP_038445531	UU_Cfam_GSD_1.0_ROSY.refSeq.ensformat.gtf.gz
chrUn_JAAHUQ010002266v1	1906	ACC	A,AC	1,1	-	frameshift_variant	HIGH	LOC119879267	Transcript	XM_038589631	protein_coding	4/4	.	XM_038589631.1:c.2335_2336del	XP_038445559.1:p.Gly779Ter	2335-2336	2335-2336	779	G/X	GGt/t	-1	sequence_alteration	XP_038445559	UU_Cfam_GSD_1.0_ROSY.refSeq.ensformat.gtf.gz
chrUn_JAAHUQ010002266v1	1906	ACC	A,AC	1,1	C	frameshift_variant	HIGH	LOC119879267	Transcript	XM_038589631	protein_coding	4/4	.	XM_038589631.1:c.2336del	XP_038445559.1:p.Gly779ValfsTer27	2335-2336	2335-2336	779	G/X	GGt/Gt	-1	sequence_alteration	XP_038445559	UU_Cfam_GSD_1.0_ROSY.refSeq.ensformat.gtf.gz
chrUn_JAAHUQ010002381v1	15901	AC	A	1	-	frameshift_variant	HIGH	LOC119879327	Transcript	XM_038589663	protein_coding	5/5	.	XM_038589663.1:c.2477del	XP_038445591.1:p.Pro826ArgfsTer41	2476	2476	826	P/X	Ccg/cg	1	deletion	XP_038445591	UU_Cfam_GSD_1.0_ROSY.refSeq.ensformat.gtf.gz
chrUn_JAAHUQ010002381v1	15902	CCGGG	C,*	1,1	-	frameshift_variant	HIGH	LOC119879327	Transcript	XM_038589663	protein_coding	5/5	.	XM_038589663.1:c.2477_2480del	XP_038445591.1:p.Pro826ArgfsTer40	2477-2480	2477-2480	826-827	PG/X	cCGGGg/cg	1	sequence_alteration	XP_038445591	UU_Cfam_GSD_1.0_ROSY.refSeq.ensformat.gtf.gz
chrUn_JAAHUQ010002381v1	15997	C	A	2	A	missense_variant	MODERATE	LOC119879327	Transcript	XM_038589663	protein_coding	5/5	.	XM_038589663.1:c.2571C>A	XP_038445591.1:p.His857Gln	2571	2571	857	H/Q	caC/caA	1	SNV	XP_038445591	UU_Cfam_GSD_1.0_ROSY.refSeq.ensformat.gtf.gz
chrUn_JAAHUQ010002381v1	16274	C	A	2	A	missense_variant	MODERATE	LOC119879327	Transcript	XM_038589663	protein_coding	5/5	.	XM_038589663.1:c.2848C>A	XP_038445591.1:p.Gln950Lys	2848	2848	950	Q/K	Caa/Aaa	1	SNV	XP_038445591	UU_Cfam_GSD_1.0_ROSY.refSeq.ensformat.gtf.gz
chrUn_JAAHUQ010002486v1	31176	G	A	1	A	missense_variant	MODERATE	LOC119879389	Transcript	XM_038589684	protein_coding	1/6	.	XM_038589684.1:c.155C>T	XP_038445612.1:p.Pro52Leu	155	155	52	P/L	cCg/cTg	-1	SNV	XP_038445612	UU_Cfam_GSD_1.0_ROSY.refSeq.ensformat.gtf.gz
chrUn_JAAHUQ010002552v1	24358	G	C	1	C	missense_variant	MODERATE	LOC119879416	Transcript	XM_038589705	protein_coding	3/6	.	XM_038589705.1:c.393C>G	XP_038445633.1:p.Asp131Glu	453	393	131	D/E	gaC/gaG	-1	SNV	XP_038445633	UU_Cfam_GSD_1.0_ROSY.refSeq.ensformat.gtf.gz
chrUn_JAAHUQ010002552v1	25133	A	C	2	C	missense_variant	MODERATE	LOC119879416	Transcript	XM_038589705	protein_coding	2/6	.	XM_038589705.1:c.220T>G	XP_038445633.1:p.Ser74Ala	280	220	74	S/A	Tca/Gca	-1	SNV	XP_038445633	UU_Cfam_GSD_1.0_ROSY.refSeq.ensformat.gtf.gz
chrUn_MU018704v1	135050	A	G	1	G	missense_variant	MODERATE	LOC119874633	Transcript	XM_038588920	protein_coding	6/8	.	XM_038588920.1:c.563T>C	XP_038444848.1:p.Ile188Thr	563	563	188	I/T	aTc/aCc	-1	SNV	XP_038444848	UU_Cfam_GSD_1.0_ROSY.refSeq.ensformat.gtf.gz
chrUn_MU018704v1	392732	CG	C	2	-	frameshift_variant&splice_donor_region_variant	HIGH	LOC119878232	Transcript	XM_038588915	protein_coding	2/6	.	XM_038588915.1:c.23del	XP_038444843.1:p.Arg8GlnfsTer24	23	23	8	R/X	cGa/ca	1	deletion	XP_038444843	UU_Cfam_GSD_1.0_ROSY.refSeq.ensformat.gtf.gz
chrUn_MU018704v1	392872	G	T	2	T	missense_variant	MODERATE	LOC119878232	Transcript	XM_038588915	protein_coding	2/6	.	XM_038588915.1:c.162G>T	XP_038444843.1:p.Leu54Phe	162	162	54	L/F	ttG/ttT	1	SNV	XP_038444843	UU_Cfam_GSD_1.0_ROSY.refSeq.ensformat.gtf.gz
chrUn_MU018704v1	393725	C	T	2	T	missense_variant	MODERATE	LOC119878232	Transcript	XM_038588915	protein_coding	2/6	.	XM_038588915.1:c.1015C>T	XP_038444843.1:p.Arg339Cys	1015	1015	339	R/C	Cgt/Tgt	1	SNV	XP_038444843	UU_Cfam_GSD_1.0_ROSY.refSeq.ensformat.gtf.gz
chrUn_MU018704v1	393939	C	T	1	T	missense_variant	MODERATE	LOC119878232	Transcript	XM_038588915	protein_coding	2/6	.	XM_038588915.1:c.1229C>T	XP_038444843.1:p.Ala410Val	1229	1229	410	A/V	gCg/gTg	1	SNV	XP_038444843	UU_Cfam_GSD_1.0_ROSY.refSeq.ensformat.gtf.gz
chrUn_MU018704v1	395118	G	T	2	T	missense_variant	MODERATE	LOC119878232	Transcript	XM_038588915	protein_coding	4/6	.	XM_038588915.1:c.2405G>T	XP_038444843.1:p.Arg802Ile	2405	2405	802	R/I	aGa/aTa	1	SNV	XP_038444843	UU_Cfam_GSD_1.0_ROSY.refSeq.ensformat.gtf.gz
chrUn_MU018704v1	395516	G	C	2	C	missense_variant	MODERATE	LOC119878232	Transcript	XM_038588915	protein_coding	6/6	.	XM_038588915.1:c.2800G>C	XP_038444843.1:p.Gly934Arg	2800	2800	934	G/R	Ggt/Cgt	1	SNV	XP_038444843	UU_Cfam_GSD_1.0_ROSY.refSeq.ensformat.gtf.gz
chrUn_MU018704v1	395612	T	C	2	C	missense_variant	MODERATE	LOC119878232	Transcript	XM_038588915	protein_coding	6/6	.	XM_038588915.1:c.2896T>C	XP_038444843.1:p.Cys966Arg	2896	2896	966	C/R	Tgc/Cgc	1	SNV	XP_038444843	UU_Cfam_GSD_1.0_ROSY.refSeq.ensformat.gtf.gz
chrUn_MU018704v1	414001	G	C	2	C	missense_variant	MODERATE	LOC119878233	Transcript	XM_038588916	protein_coding	6/6	.	XM_038588916.1:c.985C>G	XP_038444844.1:p.Pro329Ala	1051	985	329	P/A	Ccg/Gcg	-1	SNV	XP_038444844	UU_Cfam_GSD_1.0_ROSY.refSeq.ensformat.gtf.gz
chrUn_MU018704v1	420517	A	G	1	G	missense_variant	MODERATE	LOC119878242	Transcript	XM_038588921	protein_coding	6/22	.	XM_038588921.1:c.496A>G	XP_038444849.1:p.Met166Val	626	496	166	M/V	Atg/Gtg	1	SNV	XP_038444849	UU_Cfam_GSD_1.0_ROSY.refSeq.ensformat.gtf.gz
chrUn_MU018704v1	423788	A	G	1	G	missense_variant	MODERATE	LOC119878242	Transcript	XM_038588921	protein_coding	7/22	.	XM_038588921.1:c.586A>G	XP_038444849.1:p.Ser196Gly	716	586	196	S/G	Agc/Ggc	1	SNV	XP_038444849	UU_Cfam_GSD_1.0_ROSY.refSeq.ensformat.gtf.gz
chrUn_MU018704v1	438517	C	T	1	T	missense_variant	MODERATE	LOC119878242	Transcript	XM_038588921	protein_coding	16/22	.	XM_038588921.1:c.1541C>T	XP_038444849.1:p.Thr514Ile	1671	1541	514	T/I	aCc/aTc	1	SNV	XP_038444849	UU_Cfam_GSD_1.0_ROSY.refSeq.ensformat.gtf.gz
chrUn_MU018711v1	219642	T	C	1	C	missense_variant	MODERATE	LOC119878318	Transcript	XM_038588954	protein_coding	8/9	.	XM_038588954.1:c.1003A>G	XP_038444882.1:p.Thr335Ala	1003	1003	335	T/A	Aca/Gca	-1	SNV	XP_038444882	UU_Cfam_GSD_1.0_ROSY.refSeq.ensformat.gtf.gz
chrUn_MU018711v1	219682	A	T	1	T	stop_gained	HIGH	LOC119878318	Transcript	XM_038588954	protein_coding	8/9	.	XM_038588954.1:c.963T>A	XP_038444882.1:p.Tyr321Ter	963	963	321	Y/*	taT/taA	-1	SNV	XP_038444882	UU_Cfam_GSD_1.0_ROSY.refSeq.ensformat.gtf.gz
chrUn_MU018711v1	243898	G	A	1	A	missense_variant	MODERATE	LOC119878318	Transcript	XM_038588954	protein_coding	2/9	.	XM_038588954.1:c.119C>T	XP_038444882.1:p.Ala40Val	119	119	40	A/V	gCg/gTg	-1	SNV	XP_038444882	UU_Cfam_GSD_1.0_ROSY.refSeq.ensformat.gtf.gz
chrUn_MU018711v1	337822	T	A	1	A	missense_variant	MODERATE	LOC119869216	Transcript	XM_038588955	protein_coding	2/4	.	XM_038588955.1:c.505T>A	XP_038444883.1:p.Ser169Thr	505	505	169	S/T	Tcc/Acc	1	SNV	XP_038444883	UU_Cfam_GSD_1.0_ROSY.refSeq.ensformat.gtf.gz
chrUn_MU018719v1	63191	T	C	2	C	missense_variant	MODERATE	LOC119878351	Transcript	XM_038588969	protein_coding	28/30	.	XM_038588969.1:c.4587A>G	XP_038444897.1:p.Ile1529Met	4643	4587	1529	I/M	atA/atG	-1	SNV	XP_038444897	UU_Cfam_GSD_1.0_ROSY.refSeq.ensformat.gtf.gz
chrUn_MU018719v1	83685	A	G	1	G	missense_variant	MODERATE	LOC119878351	Transcript	XM_038588969	protein_coding	24/30	.	XM_038588969.1:c.3827T>C	XP_038444897.1:p.Val1276Ala	3883	3827	1276	V/A	gTg/gCg	-1	SNV	XP_038444897	UU_Cfam_GSD_1.0_ROSY.refSeq.ensformat.gtf.gz
chrUn_MU018719v1	106382	A	G	2	G	missense_variant	MODERATE	LOC119878351	Transcript	XM_038588969	protein_coding	18/30	.	XM_038588969.1:c.2891T>C	XP_038444897.1:p.Met964Thr	2947	2891	964	M/T	aTg/aCg	-1	SNV	XP_038444897	UU_Cfam_GSD_1.0_ROSY.refSeq.ensformat.gtf.gz
chrUn_MU018719v1	292116	C	A	1	A	missense_variant	MODERATE	LOC119875638_2	Transcript	XM_038588967	protein_coding	25/30	.	XM_038588967.1:c.4196C>A	XP_038444895.1:p.Thr1399Asn	4250	4196	1399	T/N	aCc/aAc	1	SNV	XP_038444895	UU_Cfam_GSD_1.0_ROSY.refSeq.ensformat.gtf.gz
chrUn_MU018733v1	48884	C	A	1	A	missense_variant	MODERATE	LOC100688437	Transcript	XM_038589002	protein_coding	1/1	.	XM_038589002.1:c.163C>A	XP_038444930.1:p.Pro55Thr	163	163	55	P/T	Ccg/Acg	1	SNV	XP_038444930	UU_Cfam_GSD_1.0_ROSY.refSeq.ensformat.gtf.gz
chrUn_MU018733v1	48896	G	A	1	A	missense_variant	MODERATE	LOC100688437	Transcript	XM_038589002	protein_coding	1/1	.	XM_038589002.1:c.175G>A	XP_038444930.1:p.Ala59Thr	175	175	59	A/T	Gca/Aca	1	SNV	XP_038444930	UU_Cfam_GSD_1.0_ROSY.refSeq.ensformat.gtf.gz
chrUn_MU018733v1	48930	T	A	1	A	missense_variant	MODERATE	LOC100688437	Transcript	XM_038589002	protein_coding	1/1	.	XM_038589002.1:c.209T>A	XP_038444930.1:p.Leu70Gln	209	209	70	L/Q	cTg/cAg	1	SNV	XP_038444930	UU_Cfam_GSD_1.0_ROSY.refSeq.ensformat.gtf.gz
chrUn_MU018733v1	107019	A	G	1	G	missense_variant	MODERATE	LOC119878373	Transcript	XM_038589001	protein_coding	1/1	.	XM_038589001.1:c.1286T>C	XP_038444929.1:p.Leu429Pro	2855	1286	429	L/P	cTt/cCt	-1	SNV	XP_038444929	UU_Cfam_GSD_1.0_ROSY.refSeq.ensformat.gtf.gz
chrUn_MU018733v1	107025	T	G	1	G	missense_variant	MODERATE	LOC119878373	Transcript	XM_038589001	protein_coding	1/1	.	XM_038589001.1:c.1280A>C	XP_038444929.1:p.Asn427Thr	2849	1280	427	N/T	aAc/aCc	-1	SNV	XP_038444929	UU_Cfam_GSD_1.0_ROSY.refSeq.ensformat.gtf.gz
chrUn_MU018733v1	107472	A	T	1	T	stop_gained	HIGH	LOC119878373	Transcript	XM_038589001	protein_coding	1/1	.	XM_038589001.1:c.833T>A	XP_038444929.1:p.Leu278Ter	2402	833	278	L/*	tTg/tAg	-1	SNV	XP_038444929	UU_Cfam_GSD_1.0_ROSY.refSeq.ensformat.gtf.gz
chrUn_MU018733v1	107617	G	A	1	A	missense_variant	MODERATE	LOC119878373	Transcript	XM_038589001	protein_coding	1/1	.	XM_038589001.1:c.688C>T	XP_038444929.1:p.Pro230Ser	2257	688	230	P/S	Cct/Tct	-1	SNV	XP_038444929	UU_Cfam_GSD_1.0_ROSY.refSeq.ensformat.gtf.gz
chrUn_MU018733v1	107716	A	G	1	G	missense_variant	MODERATE	LOC119878373	Transcript	XM_038589001	protein_coding	1/1	.	XM_038589001.1:c.589T>C	XP_038444929.1:p.Cys197Arg	2158	589	197	C/R	Tgt/Cgt	-1	SNV	XP_038444929	UU_Cfam_GSD_1.0_ROSY.refSeq.ensformat.gtf.gz
chrUn_MU018736v1	92898	C	T	1	T	missense_variant&splice_region_variant	MODERATE	LOC119878388	Transcript	XM_038589014	protein_coding	2/5	.	XM_038589014.1:c.146G>A	XP_038444942.1:p.Arg49His	235	146	49	R/H	cGt/cAt	-1	SNV	XP_038444942	UU_Cfam_GSD_1.0_ROSY.refSeq.ensformat.gtf.gz
chrUn_MU018736v1	92898	C	T	1	T	missense_variant&splice_region_variant	MODERATE	LOC119878388	Transcript	XM_038589015	protein_coding	2/5	.	XM_038589015.1:c.29G>A	XP_038444943.1:p.Arg10His	44	29	10	R/H	cGt/cAt	-1	SNV	XP_038444943	UU_Cfam_GSD_1.0_ROSY.refSeq.ensformat.gtf.gz
chrUn_MU018756v1	66414	G	A	1	A	missense_variant	MODERATE	LOC119869101	Transcript	unassigned_transcript_1178	V_segment	2/2	.	unassigned_transcript_1178.1:c.404C>T	NA.1:p.Pro135Leu	490	404	135	P/L	cCg/cTg	-1	SNV		UU_Cfam_GSD_1.0_ROSY.refSeq.ensformat.gtf.gz
chrUn_MU018756v1	66444	T	C	1	C	missense_variant	MODERATE	LOC119869101	Transcript	unassigned_transcript_1178	V_segment	2/2	.	unassigned_transcript_1178.1:c.374A>G	NA.1:p.Tyr125Cys	460	374	125	Y/C	tAt/tGt	-1	SNV		UU_Cfam_GSD_1.0_ROSY.refSeq.ensformat.gtf.gz
chrUn_MU018756v1	66535	T	G	1	G	missense_variant	MODERATE	LOC119869101	Transcript	unassigned_transcript_1178	V_segment	2/2	.	unassigned_transcript_1178.1:c.283A>C	NA.1:p.Thr95Pro	369	283	95	T/P	Act/Cct	-1	SNV		UU_Cfam_GSD_1.0_ROSY.refSeq.ensformat.gtf.gz
chrUn_MU018756v1	66573	C	T	1	T	missense_variant	MODERATE	LOC119869101	Transcript	unassigned_transcript_1178	V_segment	2/2	.	unassigned_transcript_1178.1:c.245G>A	NA.1:p.Arg82Gln	331	245	82	R/Q	cGa/cAa	-1	SNV		UU_Cfam_GSD_1.0_ROSY.refSeq.ensformat.gtf.gz
chrUn_MU018756v1	66703	C	T	1	T	missense_variant	MODERATE	LOC119869101	Transcript	unassigned_transcript_1178	V_segment	2/2	.	unassigned_transcript_1178.1:c.115G>A	NA.1:p.Val39Ile	201	115	39	V/I	Gtc/Atc	-1	SNV		UU_Cfam_GSD_1.0_ROSY.refSeq.ensformat.gtf.gz
chrUn_MU018756v1	66733	T	C	1	C	missense_variant	MODERATE	LOC119869101	Transcript	unassigned_transcript_1178	V_segment	2/2	.	unassigned_transcript_1178.1:c.85A>G	NA.1:p.Met29Val	171	85	29	M/V	Atg/Gtg	-1	SNV		UU_Cfam_GSD_1.0_ROSY.refSeq.ensformat.gtf.gz
chrUn_MU018756v1	66753	G	A	1	A	missense_variant	MODERATE	LOC119869101	Transcript	unassigned_transcript_1178	V_segment	2/2	.	unassigned_transcript_1178.1:c.65C>T	NA.1:p.Ala22Val	151	65	22	A/V	gCg/gTg	-1	SNV		UU_Cfam_GSD_1.0_ROSY.refSeq.ensformat.gtf.gz
chrUn_MU018756v1	66883	C	T	1	T	splice_donor_variant	HIGH	LOC119869101	Transcript	unassigned_transcript_1178	V_segment	.	1/1	unassigned_transcript_1178.1:c.46+1G>A	.	.	.	.	.	.	-1	SNV		UU_Cfam_GSD_1.0_ROSY.refSeq.ensformat.gtf.gz
chrUn_MU018797v1	59042	G	T	1	T	missense_variant	MODERATE	LOC119868939	Transcript	XM_038589240	protein_coding	12/14	.	XM_038589240.1:c.1229C>A	XP_038445168.1:p.Pro410His	1338	1229	410	P/H	cCt/cAt	-1	SNV	XP_038445168	UU_Cfam_GSD_1.0_ROSY.refSeq.ensformat.gtf.gz
chrUn_MU018801v1	59968	C	T	1	T	missense_variant	MODERATE	LOC119868883	Transcript	XM_038589252	protein_coding	1/3	.	XM_038589252.1:c.1337G>A	XP_038445180.1:p.Arg446His	1337	1337	446	R/H	cGc/cAc	-1	SNV	XP_038445180	UU_Cfam_GSD_1.0_ROSY.refSeq.ensformat.gtf.gz
chrUn_MU018801v1	59972	TG	T	1	-	frameshift_variant	HIGH	LOC119868883	Transcript	XM_038589252	protein_coding	1/3	.	XM_038589252.1:c.1332del	XP_038445180.1:p.Cys444Ter	1332	1332	444	C/X	tgC/tg	-1	deletion	XP_038445180	UU_Cfam_GSD_1.0_ROSY.refSeq.ensformat.gtf.gz
chrUn_MU018801v1	60070	G	A	1	A	missense_variant	MODERATE	LOC119868883	Transcript	XM_038589252	protein_coding	1/3	.	XM_038589252.1:c.1235C>T	XP_038445180.1:p.Thr412Met	1235	1235	412	T/M	aCg/aTg	-1	SNV	XP_038445180	UU_Cfam_GSD_1.0_ROSY.refSeq.ensformat.gtf.gz
chrUn_MU018801v1	60077	G	A	1	A	missense_variant	MODERATE	LOC119868883	Transcript	XM_038589252	protein_coding	1/3	.	XM_038589252.1:c.1228C>T	XP_038445180.1:p.Pro410Ser	1228	1228	410	P/S	Ccg/Tcg	-1	SNV	XP_038445180	UU_Cfam_GSD_1.0_ROSY.refSeq.ensformat.gtf.gz
chrUn_MU018801v1	60092	C	A	1	A	stop_gained	HIGH	LOC119868883	Transcript	XM_038589252	protein_coding	1/3	.	XM_038589252.1:c.1213G>T	XP_038445180.1:p.Glu405Ter	1213	1213	405	E/*	Gag/Tag	-1	SNV	XP_038445180	UU_Cfam_GSD_1.0_ROSY.refSeq.ensformat.gtf.gz
chrUn_MU018801v1	60146	A	G	1	G	missense_variant	MODERATE	LOC119868883	Transcript	XM_038589252	protein_coding	1/3	.	XM_038589252.1:c.1159T>C	XP_038445180.1:p.Ser387Pro	1159	1159	387	S/P	Tca/Cca	-1	SNV	XP_038445180	UU_Cfam_GSD_1.0_ROSY.refSeq.ensformat.gtf.gz
chrUn_MU018811v1	75832	C	T	2	T	missense_variant	MODERATE	LOC119875637_3	Transcript	XM_038589280	protein_coding	7/8	.	XM_038589280.1:c.1009G>A	XP_038445208.1:p.Glu337Lys	1504	1009	337	E/K	Gaa/Aaa	-1	SNV	XP_038445208	UU_Cfam_GSD_1.0_ROSY.refSeq.ensformat.gtf.gz
chrUn_MU018811v1	97623	G	C	2	C	missense_variant	MODERATE	LOC119875637_3	Transcript	XM_038589280	protein_coding	1/8	.	XM_038589280.1:c.86C>G	XP_038445208.1:p.Pro29Arg	581	86	29	P/R	cCt/cGt	-1	SNV	XP_038445208	UU_Cfam_GSD_1.0_ROSY.refSeq.ensformat.gtf.gz
chrUn_MU018811v1	97656	G	A	2	A	missense_variant	MODERATE	LOC119875637_3	Transcript	XM_038589280	protein_coding	1/8	.	XM_038589280.1:c.53C>T	XP_038445208.1:p.Ser18Phe	548	53	18	S/F	tCc/tTc	-1	SNV	XP_038445208	UU_Cfam_GSD_1.0_ROSY.refSeq.ensformat.gtf.gz
chrUn_MU018811v1	97705	T	C	2	C	missense_variant	MODERATE	LOC119875637_3	Transcript	XM_038589280	protein_coding	1/8	.	XM_038589280.1:c.4A>G	XP_038445208.1:p.Lys2Glu	499	4	2	K/E	Aaa/Gaa	-1	SNV	XP_038445208	UU_Cfam_GSD_1.0_ROSY.refSeq.ensformat.gtf.gz
chrUn_MU018823v1	82612	A	G	1	G	missense_variant	MODERATE	LOC119878759	Transcript	XM_038589347	protein_coding	1/2	.	XM_038589347.1:c.10A>G	XP_038445275.1:p.Ser4Gly	100	10	4	S/G	Agt/Ggt	1	SNV	XP_038445275	UU_Cfam_GSD_1.0_ROSY.refSeq.ensformat.gtf.gz
chrUn_MU018823v1	83467	C	A	1	A	missense_variant	MODERATE	LOC119878759	Transcript	XM_038589347	protein_coding	2/2	.	XM_038589347.1:c.667C>A	XP_038445275.1:p.Pro223Thr	757	667	223	P/T	Cca/Aca	1	SNV	XP_038445275	UU_Cfam_GSD_1.0_ROSY.refSeq.ensformat.gtf.gz
chrUn_MU018857v1	133325	C	T	1	T	splice_donor_variant&non_coding_transcript_variant	HIGH	LOC119879068	Transcript	XR_005387320	lncRNA	.	1/2	XR_005387320.1:n.344+1G>A	.	.	.	.	.	.	-1	SNV	.	UU_Cfam_GSD_1.0_ROSY.refSeq.ensformat.gtf.gz
